# Supplementary material for: Sarimini from Vietnam: first record of the genus Tetrichina with a new species, and a new species of Dactylissus (Hemiptera, Fulgoromorpha, Issidae)
Source: Zookeys. 2026 Mar 17;1273:43–68. doi: 10.3897/zookeys.1273.170785 (PMC13014134; doi:10.3897/zookeys.1273.170785)
Supplement: XML Treatment for Dactylissus [file zookeys.1273.170785-treatment2.xml]

<!DOCTYPE tp:taxon-treatment
  PUBLIC "-//TaxonX//DTD Taxonomic Treatment Publishing DTD v0 20100105//EN" "tax-treatment-NSO.dtd">
<tp:taxon-treatment xmlns:tp="http://www.plazi.org/taxpub"><tp:treatment-meta><kwd-group><label>Taxon classification</label><kwd>
              <named-content content-type="kingdom">Animalia</named-content>
            </kwd><kwd>
              <named-content content-type="order">Hemiptera</named-content>
            </kwd><kwd>
              <named-content content-type="family">Issidae</named-content>
            </kwd></kwd-group><mixed-citation publication-type="journal"><person-group><name><surname>Constant</surname><given-names>Jérôme</given-names></name><name><surname>Pham</surname><given-names>Thai-Hong</given-names></name><name><surname>Truong</surname><given-names>Tuong Cat Thi</given-names></name><name><surname>Nguyen</surname><given-names>Hoai Thu Thi</given-names></name></person-group><article-title><tp:taxon-name><tp:taxon-name-part taxon-name-part-type="tribe" reg="Sarimini">Sarimini</tp:taxon-name-part></tp:taxon-name> from Vietnam: first record of the genus <italic><tp:taxon-name><tp:taxon-name-part taxon-name-part-type="genus" reg="Tetrichina">Tetrichina</tp:taxon-name-part></tp:taxon-name></italic> with a new species, and a new species of <italic><tp:taxon-name><tp:taxon-name-part taxon-name-part-type="genus" reg="Dactylissus">Dactylissus</tp:taxon-name-part></tp:taxon-name></italic> (<tp:taxon-name><tp:taxon-name-part taxon-name-part-type="order" reg="Hemiptera">Hemiptera</tp:taxon-name-part></tp:taxon-name>, <tp:taxon-name><tp:taxon-name-part taxon-name-part-type="infraorder" reg="Fulgoromorpha">Fulgoromorpha</tp:taxon-name-part></tp:taxon-name>, <tp:taxon-name><tp:taxon-name-part taxon-name-part-type="family" reg="Issidae">Issidae</tp:taxon-name-part></tp:taxon-name>)</article-title><source>Zookeys</source><day>17</day><month>03</month><year>2026</year><volume>1273</volume><fpage>43</fpage><lpage>68</lpage><pub-id pub-id-type="doi">10.3897/zookeys.1273.170785</pub-id></mixed-citation></tp:treatment-meta><tp:nomenclature><label>Genus</label><tp:taxon-name><object-id xmlns:xlink="http://www.w3.org/1999/xlink" content-type="arpha" xlink:type="simple">B39FAB19-224A-58BF-86FE-1EBBD16855E1</object-id>
                		<tp:taxon-name-part taxon-name-part-type="genus" reg="Dactylissus">Dactylissus</tp:taxon-name-part>
                	</tp:taxon-name><tp:taxon-authority>Gnezdilov &amp; Bourgoin, 2014</tp:taxon-authority><tp:nomenclature-citation-list><tp:nomenclature-citation><tp:taxon-name>
                <tp:taxon-name-part taxon-name-part-type="genus" reg="Dactylissus">Dactylissus</tp:taxon-name-part>
              </tp:taxon-name><comment> Gnezdilov &amp; Bourgoin, 2014 in <xref ref-type="bibr" rid="B14">Gnezdilov et al. 2014a</xref>: 86. Type species: <tp:taxon-name><tp:taxon-name-part taxon-name-part-type="genus" reg="Dactylissus">Dactylissus</tp:taxon-name-part> <tp:taxon-name-part taxon-name-part-type="species" reg="armillarius">armillarius</tp:taxon-name-part></tp:taxon-name> Gnezdilov &amp; Soulier-Perkins, 2014, by original designation.</comment></tp:nomenclature-citation></tp:nomenclature-citation-list></tp:nomenclature><tp:treatment-sec sec-type="Species included"><title>Species included</title><p><bold>(with distribution)</bold>.</p><p><italic><tp:taxon-name><tp:taxon-name-part taxon-name-part-type="genus" reg="Dactylissus">Dactylissus</tp:taxon-name-part> <tp:taxon-name-part taxon-name-part-type="species" reg="armillarius">armillarius</tp:taxon-name-part></tp:taxon-name></italic> Gnezdilov &amp; Soulier-Perkins, 2014 (Vietnam, Khanh Hoa Province, Hon Ba Nature Reserve – <xref ref-type="bibr" rid="B14">Gnezdilov et al. 2014a</xref>).</p><p><italic><tp:taxon-name><tp:taxon-name-part taxon-name-part-type="genus" reg="Dactylissus">Dactylissus</tp:taxon-name-part> <tp:taxon-name-part taxon-name-part-type="species" reg="sinuatus">sinuatus</tp:taxon-name-part></tp:taxon-name></italic> Constant &amp; Pham, sp. nov. (Vietnam, Khanh Hoa Province, Hon Ba Nature Reserve – this study).</p></tp:treatment-sec><ref-list><ref id="B14"><mixed-citation xmlns:xlink="http://www.w3.org/1999/xlink" xlink:type="simple">Gnezdilov VM, Bourgoin T, Soulier-Perkins A (2014a) Vietnamese <tp:taxon-name><tp:taxon-name-part taxon-name-part-type="family">Issidae</tp:taxon-name-part></tp:taxon-name> (<tp:taxon-name><tp:taxon-name-part taxon-name-part-type="order">Hemiptera</tp:taxon-name-part></tp:taxon-name>, <tp:taxon-name><tp:taxon-name-part taxon-name-part-type="superfamily">Fulgoroidea</tp:taxon-name-part></tp:taxon-name>): New taxa, new records and new distribution data. Zootaxa 3847(1): 80–96. <ext-link xlink:href="10.11646/zootaxa.3847.1.4" ext-link-type="doi" xlink:type="simple">https://doi.org/10.11646/zootaxa.3847.1.4</ext-link></mixed-citation></ref></ref-list></tp:taxon-treatment>
