# Supplementary material for: Sarimini from Vietnam: first record of the genus Tetrichina with a new species, and a new species of Dactylissus (Hemiptera, Fulgoromorpha, Issidae)
Source: Zookeys. 2026 Mar 17;1273:43–68. doi: 10.3897/zookeys.1273.170785 (PMC13014134; doi:10.3897/zookeys.1273.170785)
Supplement: XML Treatment for Dactylissus sinuatus [file zookeys.1273.170785-treatment3.xml]

<!DOCTYPE tp:taxon-treatment
  PUBLIC "-//TaxonX//DTD Taxonomic Treatment Publishing DTD v0 20100105//EN" "tax-treatment-NSO.dtd">
<tp:taxon-treatment xmlns:tp="http://www.plazi.org/taxpub"><tp:treatment-meta><kwd-group><label>Taxon classification</label><kwd>
              <named-content content-type="kingdom">Animalia</named-content>
            </kwd><kwd>
              <named-content content-type="order">Hemiptera</named-content>
            </kwd><kwd>
              <named-content content-type="family">Issidae</named-content>
            </kwd></kwd-group><mixed-citation publication-type="journal"><person-group><name><surname>Constant</surname><given-names>Jérôme</given-names></name><name><surname>Pham</surname><given-names>Thai-Hong</given-names></name><name><surname>Truong</surname><given-names>Tuong Cat Thi</given-names></name><name><surname>Nguyen</surname><given-names>Hoai Thu Thi</given-names></name></person-group><article-title><tp:taxon-name><tp:taxon-name-part taxon-name-part-type="tribe" reg="Sarimini">Sarimini</tp:taxon-name-part></tp:taxon-name> from Vietnam: first record of the genus <italic><tp:taxon-name><tp:taxon-name-part taxon-name-part-type="genus" reg="Tetrichina">Tetrichina</tp:taxon-name-part></tp:taxon-name></italic> with a new species, and a new species of <italic><tp:taxon-name><tp:taxon-name-part taxon-name-part-type="genus" reg="Dactylissus">Dactylissus</tp:taxon-name-part></tp:taxon-name></italic> (<tp:taxon-name><tp:taxon-name-part taxon-name-part-type="order" reg="Hemiptera">Hemiptera</tp:taxon-name-part></tp:taxon-name>, <tp:taxon-name><tp:taxon-name-part taxon-name-part-type="infraorder" reg="Fulgoromorpha">Fulgoromorpha</tp:taxon-name-part></tp:taxon-name>, <tp:taxon-name><tp:taxon-name-part taxon-name-part-type="family" reg="Issidae">Issidae</tp:taxon-name-part></tp:taxon-name>)</article-title><source>Zookeys</source><day>17</day><month>03</month><year>2026</year><volume>1273</volume><fpage>43</fpage><lpage>68</lpage><pub-id pub-id-type="doi">10.3897/zookeys.1273.170785</pub-id></mixed-citation></tp:treatment-meta><tp:nomenclature><tp:taxon-name><object-id xmlns:xlink="http://www.w3.org/1999/xlink" content-type="arpha" xlink:type="simple">E4E13DEF-86F7-51F2-991B-36553DA07EDE</object-id>
                		<tp:taxon-name-part taxon-name-part-type="genus" reg="Dactylissus">Dactylissus</tp:taxon-name-part> <tp:taxon-name-part taxon-name-part-type="species" reg="sinuatus">sinuatus</tp:taxon-name-part>
                	
                		<object-id xmlns:xlink="http://www.w3.org/1999/xlink" content-type="zoobank" xlink:type="simple">https://zoobank.org/E267FDE7-25DC-41D3-9D59-075D893BDE2B</object-id>
                	</tp:taxon-name><tp:taxon-authority>Constant &amp; Pham</tp:taxon-authority><tp:taxon-status xmlns:xlink="http://www.w3.org/1999/xlink" xlink:type="simple">sp. nov.</tp:taxon-status><xref ref-type="fig" rid="F1">Figs 1</xref><xref ref-type="fig" rid="F2">, 2</xref><xref ref-type="fig" rid="F3">, 3</xref><xref ref-type="fig" rid="F4">, 4</xref><xref ref-type="fig" rid="F5">, 5</xref><xref ref-type="fig" rid="F6">, 6</xref></tp:nomenclature><tp:treatment-sec sec-type="Type material"><title>Type material.</title><p><bold><italic>Holotype</italic></bold> ♂, <bold>Vietnam</bold> • Khanh Hoa Province, Hon Ba Nature Reserve; <named-content xmlns:xlink="http://www.w3.org/1999/xlink" content-type="dwc:verbatimCoordinates" xlink:type="simple">12°06'46"N, 108°59'52"E</named-content>; 300–800 m a.s.l.; 8–11 Oct. 2024; J. Constant, J. Bresseel, L. Semeraro and Hoai T.T. Nguyen leg.; <named-content xmlns:xlink="http://www.w3.org/1999/xlink" content-type="dwc:institutional_code" xlink:title="Vietnam National Museum of Nature" xlink:href="https://scientific-collections.gbif.org/institution/7caa765a-c077-48ae-9541-ece1b90a15bc" xlink:type="simple">VNMN</named-content>. <bold><italic>Paratypes</italic>, Vietnam</bold> • 1 ♂, [paratype of <italic><tp:taxon-name><tp:taxon-name-part taxon-name-part-type="genus" reg="Dactylissus">Dactylissus</tp:taxon-name-part> <tp:taxon-name-part taxon-name-part-type="species" reg="armillarius">armillarius</tp:taxon-name-part></tp:taxon-name></italic> Gnezdilov &amp; Soulier-Perkins, 2014]; Vietnam, Khanh Hoa Province, Hòn Bà massif; <named-content xmlns:xlink="http://www.w3.org/1999/xlink" content-type="dwc:verbatimCoordinates" xlink:type="simple">12°6.961'N, 108°58.734'E</named-content>; 13 Nov. 2013; 850 m; sweeping; Th. Bourgoin leg.; “Mission Hòn Bà MNHN 2013”; EH30881; MNHN • 3 ♂♂, 1 ♀; same data as for holotype; I.G.: 34893; <named-content xmlns:xlink="http://www.w3.org/1999/xlink" content-type="dwc:institutional_code" xlink:title="Royal Belgian Institute of Natural Sciences" xlink:href="https://scientific-collections.gbif.org/institution/c2bfdeef-9c03-435e-8465-c483dadd6995" xlink:type="simple">RBINS</named-content> • 3 ♂♂, 1 ♀; same data as for holotype; <named-content xmlns:xlink="http://www.w3.org/1999/xlink" content-type="dwc:institutional_code" xlink:title="Vietnam National Museum of Nature" xlink:href="https://scientific-collections.gbif.org/institution/7caa765a-c077-48ae-9541-ece1b90a15bc" xlink:type="simple">VNMN</named-content> • 3 ♂♂, 2 ♀♀; Khanh Hoa Province, Hon Ba Nature Reserve; <named-content xmlns:xlink="http://www.w3.org/1999/xlink" content-type="dwc:verbatimCoordinates" xlink:type="simple">12°07'19"N, 108°56'53"E</named-content>; 900 m; 11–15 Jul. 2025; J. Constant, J. Bresseel L. Semeraro, Trung Thanh Vu leg.; <named-content xmlns:xlink="http://www.w3.org/1999/xlink" content-type="dwc:institutional_code" xlink:title="Vietnam National Museum of Nature" xlink:href="https://scientific-collections.gbif.org/institution/7caa765a-c077-48ae-9541-ece1b90a15bc" xlink:type="simple">VNMN</named-content> • 4 ♂♂, 3 ♀♀; same data as for preceding; I.G.: 35028; <named-content xmlns:xlink="http://www.w3.org/1999/xlink" content-type="dwc:institutional_code" xlink:title="Royal Belgian Institute of Natural Sciences" xlink:href="https://scientific-collections.gbif.org/institution/c2bfdeef-9c03-435e-8465-c483dadd6995" xlink:type="simple">RBINS</named-content>.</p><fig id="F1" position="float" orientation="portrait"><object-id xmlns:xlink="http://www.w3.org/1999/xlink" content-type="doi" xlink:type="simple">10.3897/zookeys.1273.170785.figure1</object-id><object-id xmlns:xlink="http://www.w3.org/1999/xlink" content-type="arpha" xlink:type="simple">A7EDADDF-4301-5561-88C4-B355791B288D</object-id><label>Figure 1.</label><caption><p><italic><tp:taxon-name><tp:taxon-name-part taxon-name-part-type="genus" reg="Dactylissus">Dactylissus</tp:taxon-name-part> <tp:taxon-name-part taxon-name-part-type="species" reg="sinuatus">sinuatus</tp:taxon-name-part></tp:taxon-name></italic> Constant &amp; Pham, sp. nov., holotype ♂ (<named-content xmlns:xlink="http://www.w3.org/1999/xlink" content-type="dwc:institutional_code" xlink:title="Vietnam National Museum of Nature" xlink:href="https://scientific-collections.gbif.org/institution/7caa765a-c077-48ae-9541-ece1b90a15bc" xlink:type="simple">VNMN</named-content>). <bold>A</bold>. Habitus, dorsal; <bold>B</bold>. Habitus, ventral; <bold>C</bold>. Habitus, lateral; <bold>D</bold>. Metatibia and metatarsus, ventral; <bold>E</bold>. Distal portion of metatibia and metatarsus, ventral.</p></caption><graphic xmlns:xlink="http://www.w3.org/1999/xlink" xlink:href="zookeys-1273-043_article-170785__-g001.jpg" id="oo_1562873.jpg" position="float" orientation="portrait" xlink:type="simple"><uri content-type="original_file" xlink:type="simple">https://binary.pensoft.net/fig/1562873</uri></graphic></fig><fig id="F2" position="float" orientation="portrait"><object-id xmlns:xlink="http://www.w3.org/1999/xlink" content-type="doi" xlink:type="simple">10.3897/zookeys.1273.170785.figure2</object-id><object-id xmlns:xlink="http://www.w3.org/1999/xlink" content-type="arpha" xlink:type="simple">B0B1EEBE-4E42-5993-B574-EE7D655B8F7C</object-id><label>Figure 2.</label><caption><p><italic><tp:taxon-name><tp:taxon-name-part taxon-name-part-type="genus" reg="Dactylissus">Dactylissus</tp:taxon-name-part> <tp:taxon-name-part taxon-name-part-type="species" reg="sinuatus">sinuatus</tp:taxon-name-part></tp:taxon-name></italic> Constant &amp; Pham, sp. nov., holotype ♂ (<named-content xmlns:xlink="http://www.w3.org/1999/xlink" content-type="dwc:institutional_code" xlink:title="Vietnam National Museum of Nature" xlink:href="https://scientific-collections.gbif.org/institution/7caa765a-c077-48ae-9541-ece1b90a15bc" xlink:type="simple">VNMN</named-content>). <bold>A</bold>. Head and thorax, dorsal; <bold>B</bold>. Frons, perpendicular; <bold>C</bold>. Head and thorax, lateral; <bold>D</bold>. Head and thorax, anterolateral; <bold>E</bold>. Right hind wing.</p></caption><graphic xmlns:xlink="http://www.w3.org/1999/xlink" xlink:href="zookeys-1273-043_article-170785__-g002.jpg" id="oo_1562874.jpg" position="float" orientation="portrait" xlink:type="simple"><uri content-type="original_file" xlink:type="simple">https://binary.pensoft.net/fig/1562874</uri></graphic></fig><fig id="F3" position="float" orientation="portrait"><object-id xmlns:xlink="http://www.w3.org/1999/xlink" content-type="doi" xlink:type="simple">10.3897/zookeys.1273.170785.figure3</object-id><object-id xmlns:xlink="http://www.w3.org/1999/xlink" content-type="arpha" xlink:type="simple">C59D4665-3B8B-5C6B-9776-C2D2F7D1289B</object-id><label>Figure 3.</label><caption><p><italic><tp:taxon-name><tp:taxon-name-part taxon-name-part-type="genus" reg="Dactylissus">Dactylissus</tp:taxon-name-part> <tp:taxon-name-part taxon-name-part-type="species" reg="sinuatus">sinuatus</tp:taxon-name-part></tp:taxon-name></italic> Constant &amp; Pham, sp. nov., holotype ♂ (<named-content xmlns:xlink="http://www.w3.org/1999/xlink" content-type="dwc:institutional_code" xlink:title="Vietnam National Museum of Nature" xlink:href="https://scientific-collections.gbif.org/institution/7caa765a-c077-48ae-9541-ece1b90a15bc" xlink:type="simple">VNMN</named-content>), terminalia. <bold>A–D</bold>. Pygofer, anal tube and gonostyli; <bold>A</bold>. Left lateral; <bold>B</bold>. Caudal; <bold>C</bold>. Dorsal; <bold>D</bold>. Posterolateral; <bold>E–L</bold>. Aedeagus; <bold>E</bold>. Dorsal; <bold>F</bold>. Anterodorsal; <bold>G</bold>. Left lateral; <bold>H</bold>. Posteroventral; <bold>I</bold>. Ventral; <bold>J</bold>. Left laterodorsal; <bold>K</bold>. Left lateroventral; <bold>L</bold>. Posterolateral.</p></caption><graphic xmlns:xlink="http://www.w3.org/1999/xlink" xlink:href="zookeys-1273-043_article-170785__-g003.jpg" id="oo_1562875.jpg" position="float" orientation="portrait" xlink:type="simple"><uri content-type="original_file" xlink:type="simple">https://binary.pensoft.net/fig/1562875</uri></graphic></fig><fig id="F4" position="float" orientation="portrait"><object-id xmlns:xlink="http://www.w3.org/1999/xlink" content-type="doi" xlink:type="simple">10.3897/zookeys.1273.170785.figure4</object-id><object-id xmlns:xlink="http://www.w3.org/1999/xlink" content-type="arpha" xlink:type="simple">412D51DD-42DB-5D94-8006-C886D1DD1259</object-id><label>Figure 4.</label><caption><p><bold>A–H</bold>. <italic><tp:taxon-name><tp:taxon-name-part taxon-name-part-type="genus" reg="Dactylissus">Dactylissus</tp:taxon-name-part> <tp:taxon-name-part taxon-name-part-type="species" reg="sinuatus">sinuatus</tp:taxon-name-part></tp:taxon-name></italic> Constant &amp; Pham, sp. nov., holotype ♂ (<named-content xmlns:xlink="http://www.w3.org/1999/xlink" content-type="dwc:institutional_code" xlink:title="Vietnam National Museum of Nature" xlink:href="https://scientific-collections.gbif.org/institution/7caa765a-c077-48ae-9541-ece1b90a15bc" xlink:type="simple">VNMN</named-content>). <bold>A–D</bold>. Periandrium; <bold>A</bold>. Dorsal; <bold>B</bold>. Posteroventral; <bold>C</bold>. Left lateral; <bold>D</bold>. Posterolateral; <bold>E–H</bold>. Aedeagus sensu stricto; <bold>E</bold>. Dorsal; <bold>F</bold>. Posteroventral; <bold>G</bold>. Left lateral; <bold>H</bold>. Posterolateral. <bold>I–Q</bold>. <italic><tp:taxon-name><tp:taxon-name-part taxon-name-part-type="genus" reg="Dactylissus">D.</tp:taxon-name-part> <tp:taxon-name-part taxon-name-part-type="species" reg="armillarius">armillarius</tp:taxon-name-part></tp:taxon-name></italic> ♂ (<named-content xmlns:xlink="http://www.w3.org/1999/xlink" content-type="dwc:institutional_code" xlink:title="Royal Belgian Institute of Natural Sciences" xlink:href="https://scientific-collections.gbif.org/institution/c2bfdeef-9c03-435e-8465-c483dadd6995" xlink:type="simple">RBINS</named-content>). <bold>I–L</bold>. Periandrium; <bold>I</bold>. Dorsal; <bold>J</bold>. Posteroventral; <bold>K</bold>. Left lateral; <bold>L</bold>. Posterolateral; <bold>M–Q</bold>. Aedeagus sensu stricto; <bold>M</bold>. Dorsal; <bold>N</bold>. Posteroventral; <bold>O</bold>. Left lateral; <bold>P</bold>. Posterolateral; <bold>Q</bold>. Ventral.</p></caption><graphic xmlns:xlink="http://www.w3.org/1999/xlink" xlink:href="zookeys-1273-043_article-170785__-g004.jpg" id="oo_1562877.jpg" position="float" orientation="portrait" xlink:type="simple"><uri content-type="original_file" xlink:type="simple">https://binary.pensoft.net/fig/1562877</uri></graphic></fig><fig id="F5" position="float" orientation="portrait"><object-id xmlns:xlink="http://www.w3.org/1999/xlink" content-type="doi" xlink:type="simple">10.3897/zookeys.1273.170785.figure5</object-id><object-id xmlns:xlink="http://www.w3.org/1999/xlink" content-type="arpha" xlink:type="simple">EFFAD80C-59F2-5B4E-8E10-07217ECEB362</object-id><label>Figure 5.</label><caption><p><italic><tp:taxon-name><tp:taxon-name-part taxon-name-part-type="genus" reg="Dactylissus">Dactylissus</tp:taxon-name-part> <tp:taxon-name-part taxon-name-part-type="species" reg="sinuatus">sinuatus</tp:taxon-name-part></tp:taxon-name></italic> Constant &amp; Pham, sp. nov. <bold>A–H</bold>. Live specimens in Hon Ba Nature Reserve, 9–11 Oct. 2024.</p></caption><graphic xmlns:xlink="http://www.w3.org/1999/xlink" xlink:href="zookeys-1273-043_article-170785__-g005.jpg" id="oo_1562878.jpg" position="float" orientation="portrait" xlink:type="simple"><uri content-type="original_file" xlink:type="simple">https://binary.pensoft.net/fig/1562878</uri></graphic></fig><fig id="F6" position="float" orientation="portrait"><object-id xmlns:xlink="http://www.w3.org/1999/xlink" content-type="doi" xlink:type="simple">10.3897/zookeys.1273.170785.figure6</object-id><object-id xmlns:xlink="http://www.w3.org/1999/xlink" content-type="arpha" xlink:type="simple">561C8AE4-FA3D-5632-AEB4-4FF0BE9A0E96</object-id><label>Figure 6.</label><caption><p><bold>A</bold>. Habitat of <italic><tp:taxon-name><tp:taxon-name-part taxon-name-part-type="genus" reg="Dactylissus">Dactylissus</tp:taxon-name-part> <tp:taxon-name-part taxon-name-part-type="species" reg="sinuatus">sinuatus</tp:taxon-name-part></tp:taxon-name></italic> Constant &amp; Pham, sp. nov. in Hon Ba Nature Reserve, 11 Oct. 2024; <bold>B</bold>. Distribution map of the species of <italic><tp:taxon-name><tp:taxon-name-part taxon-name-part-type="genus" reg="Dactylissus">Dactylissus</tp:taxon-name-part></tp:taxon-name></italic> Gnezdilov &amp; Bourgoin, 2014.</p></caption><graphic xmlns:xlink="http://www.w3.org/1999/xlink" xlink:href="zookeys-1273-043_article-170785__-g006.jpg" id="oo_1562879.jpg" position="float" orientation="portrait" xlink:type="simple"><uri content-type="original_file" xlink:type="simple">https://binary.pensoft.net/fig/1562879</uri></graphic></fig></tp:treatment-sec><tp:treatment-sec sec-type="Diagnosis"><title>Diagnosis.</title><p><italic><tp:taxon-name><tp:taxon-name-part taxon-name-part-type="genus" reg="Dactylissus">Dactylissus</tp:taxon-name-part> <tp:taxon-name-part taxon-name-part-type="species" reg="sinuatus">sinuatus</tp:taxon-name-part></tp:taxon-name></italic> Constant &amp; Pham, sp. nov. (Figs <xref ref-type="fig" rid="F1">1</xref>, <xref ref-type="fig" rid="F2">2</xref>, <xref ref-type="fig" rid="F3">3</xref>, <xref ref-type="fig" rid="F4">4</xref>, <xref ref-type="fig" rid="F5">5</xref>) is externally similar to <italic><tp:taxon-name><tp:taxon-name-part taxon-name-part-type="genus" reg="Dactylissus">D.</tp:taxon-name-part> <tp:taxon-name-part taxon-name-part-type="species" reg="armillarius">armillarius</tp:taxon-name-part></tp:taxon-name></italic> Gnezdilov &amp; Soulier-Perkins, 2014 (Figs <xref ref-type="fig" rid="F4">4I–Q</xref>, <xref ref-type="fig" rid="F7">7</xref>, <xref ref-type="fig" rid="F8">8</xref>; <xref ref-type="bibr" rid="B14">Gnezdilov et al. 2014a</xref>: figs 10–21, 26, 28–33) but it is generally paler, and slightly longer (on average, ♂: 5.6 mm, ♀: 6.0; ♂: 5.15 mm, ♀: 5.85 in <italic><tp:taxon-name><tp:taxon-name-part taxon-name-part-type="genus" reg="Dactylissus">D.</tp:taxon-name-part> <tp:taxon-name-part taxon-name-part-type="species" reg="armillarius">armillarius</tp:taxon-name-part></tp:taxon-name></italic>). The two species can be separated by the following characters of the male terminalia: <italic><tp:taxon-name><tp:taxon-name-part taxon-name-part-type="genus" reg="Dactylissus">D.</tp:taxon-name-part> <tp:taxon-name-part taxon-name-part-type="species" reg="sinuatus">sinuatus</tp:taxon-name-part></tp:taxon-name></italic> shows a more elongate anal tube in dorsal view (2.5 × as long as wide; 2.3 × in <italic><tp:taxon-name><tp:taxon-name-part taxon-name-part-type="genus" reg="Dactylissus">D.</tp:taxon-name-part> <tp:taxon-name-part taxon-name-part-type="species" reg="armillarius">armillarius</tp:taxon-name-part></tp:taxon-name></italic>), a distinctly more elongate capitulum of the gonostylus, no distinct subapical lateral process on dorsal lobe of periandrium (large triangular subapical lateral process in <italic><tp:taxon-name><tp:taxon-name-part taxon-name-part-type="genus" reg="Dactylissus">D.</tp:taxon-name-part> <tp:taxon-name-part taxon-name-part-type="species" reg="armillarius">armillarius</tp:taxon-name-part></tp:taxon-name></italic>), the aedeagus bifid with each shaft strongly widening distally to obliquely, sinuately truncate apex (apex of shafts not strongly widening in <italic><tp:taxon-name><tp:taxon-name-part taxon-name-part-type="genus" reg="Dactylissus">D.</tp:taxon-name-part> <tp:taxon-name-part taxon-name-part-type="species" reg="armillarius">armillarius</tp:taxon-name-part></tp:taxon-name></italic>), and the lateroventral processes of the aedeagus ending in a whip-shape, sinuated, way on top of the periandrium (distal portion of lateroventral processes strongly elongate and spiralled around base of the periandrium in <italic><tp:taxon-name><tp:taxon-name-part taxon-name-part-type="genus" reg="Dactylissus">D.</tp:taxon-name-part> <tp:taxon-name-part taxon-name-part-type="species" reg="armillarius">armillarius</tp:taxon-name-part></tp:taxon-name></italic>).</p><fig id="F7" position="float" orientation="portrait"><object-id xmlns:xlink="http://www.w3.org/1999/xlink" content-type="doi" xlink:type="simple">10.3897/zookeys.1273.170785.figure7</object-id><object-id xmlns:xlink="http://www.w3.org/1999/xlink" content-type="arpha" xlink:type="simple">F5DB6CBC-8A85-52D8-BD73-C07A4309D4D7</object-id><label>Figure 7.</label><caption><p><italic><tp:taxon-name><tp:taxon-name-part taxon-name-part-type="genus" reg="Dactylissus">Dactylissus</tp:taxon-name-part> <tp:taxon-name-part taxon-name-part-type="species" reg="armillarius">armillarius</tp:taxon-name-part></tp:taxon-name></italic> Gnezdilov &amp; Soulier-Perkins, 2014, ♂ (<named-content xmlns:xlink="http://www.w3.org/1999/xlink" content-type="dwc:institutional_code" xlink:title="Royal Belgian Institute of Natural Sciences" xlink:href="https://scientific-collections.gbif.org/institution/c2bfdeef-9c03-435e-8465-c483dadd6995" xlink:type="simple">RBINS</named-content>). <bold>A</bold>. Habitus, dorsal; <bold>B</bold>. Habitus, ventral; <bold>C</bold>. Habitus, lateral; <bold>D</bold>. Hind wing; <bold>E</bold>. Habitus, anterolateral view.</p></caption><graphic xmlns:xlink="http://www.w3.org/1999/xlink" xlink:href="zookeys-1273-043_article-170785__-g007.jpg" id="oo_1562880.jpg" position="float" orientation="portrait" xlink:type="simple"><uri content-type="original_file" xlink:type="simple">https://binary.pensoft.net/fig/1562880</uri></graphic></fig><fig id="F8" position="float" orientation="portrait"><object-id xmlns:xlink="http://www.w3.org/1999/xlink" content-type="doi" xlink:type="simple">10.3897/zookeys.1273.170785.figure8</object-id><object-id xmlns:xlink="http://www.w3.org/1999/xlink" content-type="arpha" xlink:type="simple">B51A8D3B-2861-5CDD-A4D6-B2B4E36A9CE9</object-id><label>Figure 8.</label><caption><p><italic><tp:taxon-name><tp:taxon-name-part taxon-name-part-type="genus" reg="Dactylissus">Dactylissus</tp:taxon-name-part> <tp:taxon-name-part taxon-name-part-type="species" reg="armillarius">armillarius</tp:taxon-name-part></tp:taxon-name></italic> Gnezdilov &amp; Soulier-Perkins, 2014. <bold>A–F</bold>. Live specimens in Hon Ba Nature Reserve, 11 Jul. 2025; <bold>G</bold>. Habitat in Hon Ba Nature Reserve, 1400 m, 11 Jul. 2025.</p></caption><graphic xmlns:xlink="http://www.w3.org/1999/xlink" xlink:href="zookeys-1273-043_article-170785__-g008.jpg" id="oo_1562881.jpg" position="float" orientation="portrait" xlink:type="simple"><uri content-type="original_file" xlink:type="simple">https://binary.pensoft.net/fig/1562881</uri></graphic></fig></tp:treatment-sec><tp:treatment-sec sec-type="Description"><title>Description.</title><p><bold><italic>Measurements and ratios</italic></bold>: <abbrev xmlns:xlink="http://www.w3.org/1999/xlink" xlink:title="total length" xlink:type="simple">LT</abbrev>: ♂ (<italic>n</italic> = 7): 5.6 mm (5.5–5.7); ♀ (<italic>n</italic> = 4): 6.0 (5.8–6.2). <abbrev xmlns:xlink="http://www.w3.org/1999/xlink" xlink:title="total length" xlink:type="simple">LT</abbrev>/<abbrev xmlns:xlink="http://www.w3.org/1999/xlink" xlink:title="maximum breadth of the body" xlink:type="simple">BB</abbrev> = 2.1; <abbrev xmlns:xlink="http://www.w3.org/1999/xlink" xlink:title="length of the tegmen" xlink:type="simple">LTg</abbrev>/<abbrev xmlns:xlink="http://www.w3.org/1999/xlink" xlink:title="maximum breadth of the tegmen" xlink:type="simple">BTg</abbrev> = 2.3; <abbrev xmlns:xlink="http://www.w3.org/1999/xlink" xlink:title="maximum length of the hind wing" xlink:type="simple">LW</abbrev>/<abbrev xmlns:xlink="http://www.w3.org/1999/xlink" xlink:title="maximum breadth of the hind wing" xlink:type="simple">BW</abbrev> = 1.2; <abbrev xmlns:xlink="http://www.w3.org/1999/xlink" xlink:title="length of the vertex at median line" xlink:type="simple">LV</abbrev>/<abbrev xmlns:xlink="http://www.w3.org/1999/xlink" xlink:title="maximum breadth of the vertex" xlink:type="simple">BV</abbrev> = 0.4; <abbrev xmlns:xlink="http://www.w3.org/1999/xlink" xlink:title="length of the frons at median line" xlink:type="simple">LF</abbrev>/<abbrev xmlns:xlink="http://www.w3.org/1999/xlink" xlink:title="maximum breadth of the frons" xlink:type="simple">BF</abbrev> = 0.9.</p><p><bold><italic>Head</italic></bold> (Figs <xref ref-type="fig" rid="F1">1A–C</xref>, <xref ref-type="fig" rid="F2">2A–D</xref>). Vertex yellow brown, with obsolete median carina; 2.5 × as broad as long in midline, distinctly constricted in middle; disc concave; anterior margin arched; posterior margin rather deeply concave; all margins distinctly carinate. Frons yellow brown, moderately convex, smooth, sometimes with curved yellowish marking on each side of complete median carina; peridiscal carina obsolete; in perpendicular view, dorsal margin concave and lateral margins distinctly sinuate. Genae yellowish brown (slightly paler than frons and vertex) with anteroventral angle slightly projecting anteriad. Clypeus subtriangular, convex, smooth, not keeled or carinate; anteclypeus yellow brown; postclypeus blackish brown apically. Labium yellow brown with last segment longer than broad, shorter than penultimate. Antennae with scape short, ring-shaped, yellowish, and pedicel bulbous, yellowish with basal third darker.</p><p><bold><italic>Thorax</italic></bold> (Figs <xref ref-type="fig" rid="F1">1</xref> A, C, D, 2A–D). Pronotum yellow brown; ~ 0.6 × as long as mesonotum in midline; anterior margin carinate, distinctly, angularly protruding anteriorly between eyes; posterior margin weakly sinuate; no median carina but with impressed point on each side of median line; paradiscal fields very narrow behind eye, laminate; paranotal lobes broad, pale yellowish with small brown area in dorsal portion, with distinct round black spot behind eye, and with posteroventral angle rounded. Mesonotum yellow brown with obsolete median and sublateral (peridiscal) carinae; smooth, distinctly slightly depressed before scutellum. Tegulae yellow brown.</p><p><bold><italic>Tegmina</italic></bold> (Figs <xref ref-type="fig" rid="F1">1A–C</xref>, <xref ref-type="fig" rid="F6">6</xref>). Yellow brown, usually with two wide transverse dark brown bands not reaching costal margin; in live specimens, pale zones often covered in white waxy (powdery) secretion, secretion golden yellow on dark zones; veins concolourous with background, main veins elevated, and cross-veins weakly raised and often paler (especially along costal margin); distinctly convex, and ~ 1.7 × as long as wide in dorsal view when taken together, with distinct lateral hump including vein ScP+RA around basal 1/3; moderate but distinct, yellowish epipleuron; clavus closed, reaching 4/5 of tegmen length. Venation: ScP+R rather short; ScP+RA rather short, curved towards RP but not fused, and not extending beyond midlength of tegmen; RP unforked, long and sinuate; first fork of MP around midlength of tegmen, MP1 with three terminals; first fork of CuA at approximately the same level; Pcu and A1 fused at ~ 2/3 of clavus length, Pcu+A1 reaching apex of clavus; cross-veins more numerous and more strongly marked along costal margin and in distal 1/2 of tegmen.</p><p><bold><italic>Hind wings</italic></bold> (Fig. <xref ref-type="fig" rid="F2">2E</xref>). Well developed, with three distinct lobes (<tp:taxon-name><tp:taxon-name-part taxon-name-part-type="tribe" reg="Sarimini">Sarimini</tp:taxon-name-part></tp:taxon-name> type) more or less equal in width; mostly brown. Venation: ScP+R and CuA furcate; MP simple, sinuate; second branch of CuA fused distally with CuP; Pcu and A1 fused on basal 1/2, Pcu unforked and A2 simple; one transverse vein between second branch of ScP+R and MP, and between MP and first branch of CuA.</p><p><bold><italic>Legs</italic></bold> (Fig. <xref ref-type="fig" rid="F1">1A–E</xref>). Yellow brown, generally paler than tegmina; distal portion of metafemora and basal portion of metatibiae darkened; all spines of posterior legs black apically. Anterior and median legs slightly flattened dorsoventrally, tibiae more slender than corresponding femora; posteroventral margin of pro- and mesofemora with row of minute teeth; pro- and mesotarsi rather elongate. Metatibiae with two lateral spines in distal 1/2, and seven apical spines. Metatarsi rather short with first segment shorter than combined length of remaining segments. First metatarsomere with two latero-apical and seven intermediate spines. Metatibiotarsal formula: (2) 7 / 9 / 2.</p><p><bold><italic>Abdomen</italic></bold> (Fig. <xref ref-type="fig" rid="F1">1B</xref>). Yellowish with wide, darker band in middle.</p><p><bold><italic>Terminalia</italic></bold> ♂ (Figs <xref ref-type="fig" rid="F3">3</xref>, <xref ref-type="fig" rid="F4">4</xref>). Pygofer (Fig. <xref ref-type="fig" rid="F3">3A–D</xref>, <italic>Py</italic>) short, ~ 2.8 × as high as long at midheight in lateral view; in lateral view, posterior margin broadly rounded with small but distinct rounded lobe protruding posteriad in dorsal portion, and dorsal margin oblique and excavate; in caudal view suboval, 1.4 × as high as wide; dorsally abruptly, deeply notched. Gonostyli (Fig. <xref ref-type="fig" rid="F3">3A–D</xref>, <italic>G</italic>) large, convex, with anterodorsal margin rounded, then abruptly upcurved at base of capitulum; ventral margin straight along most of length; posterior margin broadly rounded in lateral view and angular (obtuse angle) towards base of capitulum; capitulum (Fig. <xref ref-type="fig" rid="F3">3A, B, D</xref>, <italic>ca</italic>) elongate, digitiform, strongly projecting dorsad and with short but distinct neck, in lateral view curved anterodorsad with roundly pointed apex and with basilateral laminate process projecting cephalad, in caudal view slightly directed mesad and with basilateral laminate process directed lateroventrad, forming a short hook. Anal tube (Fig. <xref ref-type="fig" rid="F3">3A–D</xref>, <italic>An</italic>) dorsoventrally flattened, and sub-lanceolate, weakly grooved medially beyond anal opening (in basal 1/4), rather elongate, ~ 2.5 × as long as wide in dorsal view, more or less evenly narrowing along distal 2/3 towards rounded apex; in lateral view abruptly narrowing at anal opening, then more or less straight. Aedeagus (Figs <xref ref-type="fig" rid="F3">3E–L</xref>, <xref ref-type="fig" rid="F4">4</xref>, <italic>ae</italic>) symmetrical, distinctly curved posterodorsad in lateral view. Ventral lobe of periandrium (Figs <xref ref-type="fig" rid="F3">3G–I</xref>, <xref ref-type="fig" rid="F3">3K</xref>, <xref ref-type="fig" rid="F3">3L</xref>, <xref ref-type="fig" rid="F4">4A–D</xref>, <italic>vl</italic>) laminate, spatulate with apical margin roundly lanceolate, and shorter and wider (along most length) than dorsal lobe. Dorsal lobe of periandrium (Figs <xref ref-type="fig" rid="F3">3E–G</xref>, <xref ref-type="fig" rid="F3">3J–L</xref>, <xref ref-type="fig" rid="F4">4A–D</xref>, <italic>dl</italic>) moderately expanded into lamina lateroventrally, then slightly widening towards roundly truncate apex; in distal portion, laminate lateral process folded on ventral side between dorsal and ventral lobes, forming an incomplete furrow lodging aedeagus, two strong lateral teeth at laterodistal angle. Aedeagus (Figs <xref ref-type="fig" rid="F3">3E–L</xref>, <xref ref-type="fig" rid="F4">4E–H</xref>, <italic>ae</italic>) distinctly surpassing dorsal and ventral lobes of periandrium, bifid, each shaft strongly widening distally to obliquely, sinuately truncate apex; elongate lateroventral processes (Figs <xref ref-type="fig" rid="F3">3E–L</xref>, <xref ref-type="fig" rid="F4">4E–H</xref>, <italic>lvp</italic>) arising subapically, curved ventrocephalad (following curvature of aedeagus) and with external margin distinctly dentate, reaching to base of aedeagus, distal portion partly concealed in groove between dorsal and ventral lobes of periandrium, then upcurved to apical portion without teeth, tapering (whip-shaped), and sinuate, with end directed cephalad on top of dorsal lobe of periandrium. Connective (Fig. <xref ref-type="fig" rid="F3">3G</xref>, <italic>co</italic>) well developed, corpus connective long, weakly curved in middle portion in lateral view, tectiductus (Fig. <xref ref-type="fig" rid="F3">3G</xref>, <italic>te</italic>) well developed, conical with dorsal crista and wide anterior foramen.</p></tp:treatment-sec><tp:treatment-sec sec-type="Etymology"><title>Etymology.</title><p>The species epithet <italic>sinuatus</italic> (adj., Latin) means sinuate and refers to the shape of the distal portion of the lateroventral process of the aedeagus.</p></tp:treatment-sec><tp:treatment-sec sec-type="Biology"><title>Biology.</title><p>The specimens were found sitting on leaves (smooth, not hairy) and small branches of lower vegetation and bushes along the road and forest trails, from which they were collected mostly by sweeping, at altitudes from 300 to 900 m a.s.l. (Figs <xref ref-type="fig" rid="F5">5</xref>, <xref ref-type="fig" rid="F6">6A</xref>).</p></tp:treatment-sec><tp:treatment-sec sec-type="Distribution"><title>Distribution.</title><p>Vietnam, Khanh Hoa Province, Hon Ba Nature Reserve (Fig. <xref ref-type="fig" rid="F6">6B</xref>).</p></tp:treatment-sec><ref-list><ref id="B14"><mixed-citation xmlns:xlink="http://www.w3.org/1999/xlink" xlink:type="simple">Gnezdilov VM, Bourgoin T, Soulier-Perkins A (2014a) Vietnamese <tp:taxon-name><tp:taxon-name-part taxon-name-part-type="family">Issidae</tp:taxon-name-part></tp:taxon-name> (<tp:taxon-name><tp:taxon-name-part taxon-name-part-type="order">Hemiptera</tp:taxon-name-part></tp:taxon-name>, <tp:taxon-name><tp:taxon-name-part taxon-name-part-type="superfamily">Fulgoroidea</tp:taxon-name-part></tp:taxon-name>): New taxa, new records and new distribution data. Zootaxa 3847(1): 80–96. <ext-link xlink:href="10.11646/zootaxa.3847.1.4" ext-link-type="doi" xlink:type="simple">https://doi.org/10.11646/zootaxa.3847.1.4</ext-link></mixed-citation></ref></ref-list></tp:taxon-treatment>
