# Supplementary material for: Sarimini from Vietnam: first record of the genus Tetrichina with a new species, and a new species of Dactylissus (Hemiptera, Fulgoromorpha, Issidae)
Source: Zookeys. 2026 Mar 17;1273:43–68. doi: 10.3897/zookeys.1273.170785 (PMC13014134; doi:10.3897/zookeys.1273.170785)
Supplement: XML Treatment for Dactylissus armillarius [file zookeys.1273.170785-treatment4.xml]

<!DOCTYPE tp:taxon-treatment
  PUBLIC "-//TaxonX//DTD Taxonomic Treatment Publishing DTD v0 20100105//EN" "tax-treatment-NSO.dtd">
<tp:taxon-treatment xmlns:tp="http://www.plazi.org/taxpub"><tp:treatment-meta><kwd-group><label>Taxon classification</label><kwd>
              <named-content content-type="kingdom">Animalia</named-content>
            </kwd><kwd>
              <named-content content-type="order">Hemiptera</named-content>
            </kwd><kwd>
              <named-content content-type="family">Issidae</named-content>
            </kwd></kwd-group><mixed-citation publication-type="journal"><person-group><name><surname>Constant</surname><given-names>Jérôme</given-names></name><name><surname>Pham</surname><given-names>Thai-Hong</given-names></name><name><surname>Truong</surname><given-names>Tuong Cat Thi</given-names></name><name><surname>Nguyen</surname><given-names>Hoai Thu Thi</given-names></name></person-group><article-title><tp:taxon-name><tp:taxon-name-part taxon-name-part-type="tribe" reg="Sarimini">Sarimini</tp:taxon-name-part></tp:taxon-name> from Vietnam: first record of the genus <italic><tp:taxon-name><tp:taxon-name-part taxon-name-part-type="genus" reg="Tetrichina">Tetrichina</tp:taxon-name-part></tp:taxon-name></italic> with a new species, and a new species of <italic><tp:taxon-name><tp:taxon-name-part taxon-name-part-type="genus" reg="Dactylissus">Dactylissus</tp:taxon-name-part></tp:taxon-name></italic> (<tp:taxon-name><tp:taxon-name-part taxon-name-part-type="order" reg="Hemiptera">Hemiptera</tp:taxon-name-part></tp:taxon-name>, <tp:taxon-name><tp:taxon-name-part taxon-name-part-type="infraorder" reg="Fulgoromorpha">Fulgoromorpha</tp:taxon-name-part></tp:taxon-name>, <tp:taxon-name><tp:taxon-name-part taxon-name-part-type="family" reg="Issidae">Issidae</tp:taxon-name-part></tp:taxon-name>)</article-title><source>Zookeys</source><day>17</day><month>03</month><year>2026</year><volume>1273</volume><fpage>43</fpage><lpage>68</lpage><pub-id pub-id-type="doi">10.3897/zookeys.1273.170785</pub-id></mixed-citation></tp:treatment-meta><tp:nomenclature><tp:taxon-name><object-id xmlns:xlink="http://www.w3.org/1999/xlink" content-type="arpha" xlink:type="simple">1F76025C-1A74-50AA-A805-00D46C02DB0E</object-id>
                		<tp:taxon-name-part taxon-name-part-type="genus" reg="Dactylissus">Dactylissus</tp:taxon-name-part> <tp:taxon-name-part taxon-name-part-type="species" reg="armillarius">armillarius</tp:taxon-name-part>
                	</tp:taxon-name><tp:taxon-authority>Gnezdilov &amp; Soulier-Perkins, 2014</tp:taxon-authority><xref ref-type="fig" rid="F4">Figs 4I–Q</xref><xref ref-type="fig" rid="F6">, 6B</xref><xref ref-type="fig" rid="F7">, 7</xref><xref ref-type="fig" rid="F8">, 8</xref><tp:nomenclature-citation-list><tp:nomenclature-citation><tp:taxon-name><tp:taxon-name-part taxon-name-part-type="genus" reg="Dactylissus">Dactylissus</tp:taxon-name-part> <tp:taxon-name-part taxon-name-part-type="species" reg="armillarius">armillarius</tp:taxon-name-part></tp:taxon-name><comment> Gnezdilov &amp; Soulier-Perkins, 2014 in <xref ref-type="bibr" rid="B14">Gnezdilov et al. 2014a</xref>: 88, figs 10–21, 26, 28–33.</comment></tp:nomenclature-citation></tp:nomenclature-citation-list></tp:nomenclature><tp:treatment-sec sec-type="Material examined"><title>Material examined.</title><p>Vietnam • 4 ♂♂, 5 ♀♀; Khanh Hoa Province, Hon Ba Nature Reserve; <named-content xmlns:xlink="http://www.w3.org/1999/xlink" content-type="dwc:verbatimCoordinates" xlink:type="simple">12°07'19"N 108°56'53"E</named-content>; 1400 m a.s.l.; 11–15 Jul. 2025; J. Constant, J. Bresseel, L. Semeraro, Trung Thanh Vu leg; I.G.: 35028; <named-content xmlns:xlink="http://www.w3.org/1999/xlink" content-type="dwc:institutional_code" xlink:title="Royal Belgian Institute of Natural Sciences" xlink:href="https://scientific-collections.gbif.org/institution/c2bfdeef-9c03-435e-8465-c483dadd6995" xlink:type="simple">RBINS</named-content> • 3 ♂♂, 4 ♀♀; same data as for preceding; <named-content xmlns:xlink="http://www.w3.org/1999/xlink" content-type="dwc:institutional_code" xlink:title="Vietnam National Museum of Nature" xlink:href="https://scientific-collections.gbif.org/institution/7caa765a-c077-48ae-9541-ece1b90a15bc" xlink:type="simple">VNMN</named-content> • 1 ♀; Khanh Hoa Province, Hon Ba Nature Reserve; <named-content xmlns:xlink="http://www.w3.org/1999/xlink" content-type="dwc:verbatimCoordinates" xlink:type="simple">12°07'19"N, 108°56'53"E</named-content>; 1300–1400 m a.s.l.; 8–9 Oct. 2024; J. Constant, J. Bresseel, L. Semeraro and Hoai T.T. Nguyen leg.; <named-content xmlns:xlink="http://www.w3.org/1999/xlink" content-type="dwc:institutional_code" xlink:title="Vietnam National Museum of Nature" xlink:href="https://scientific-collections.gbif.org/institution/7caa765a-c077-48ae-9541-ece1b90a15bc" xlink:type="simple">VNMN</named-content> • 1 ♀; same data as for preceding; I.G.: 34893; <named-content xmlns:xlink="http://www.w3.org/1999/xlink" content-type="dwc:institutional_code" xlink:title="Royal Belgian Institute of Natural Sciences" xlink:href="https://scientific-collections.gbif.org/institution/c2bfdeef-9c03-435e-8465-c483dadd6995" xlink:type="simple">RBINS</named-content>.</p></tp:treatment-sec><tp:treatment-sec sec-type="Diagnosis"><title>Diagnosis.</title><p>See under <italic><tp:taxon-name><tp:taxon-name-part taxon-name-part-type="genus" reg="Dactylissus">D.</tp:taxon-name-part> <tp:taxon-name-part taxon-name-part-type="species" reg="sinuatus">sinuatus</tp:taxon-name-part></tp:taxon-name></italic> Constant &amp; Pham, sp. nov.</p></tp:treatment-sec><tp:treatment-sec sec-type="Notes"><title>Notes.</title><p>A male paratype of <italic><tp:taxon-name><tp:taxon-name-part taxon-name-part-type="genus" reg="Dactylissus">D.</tp:taxon-name-part> <tp:taxon-name-part taxon-name-part-type="species" reg="armillarius">armillarius</tp:taxon-name-part></tp:taxon-name></italic> was dissected in the course of the present study and found to belong to <italic><tp:taxon-name><tp:taxon-name-part taxon-name-part-type="genus" reg="Dactylissus">D.</tp:taxon-name-part> <tp:taxon-name-part taxon-name-part-type="species" reg="sinuatus">sinuatus</tp:taxon-name-part></tp:taxon-name></italic> Constant &amp; Pham sp. nov.; hence, it was included as a paratype of <italic><tp:taxon-name><tp:taxon-name-part taxon-name-part-type="genus" reg="Dactylissus">D.</tp:taxon-name-part> <tp:taxon-name-part taxon-name-part-type="species" reg="sinuatus">sinuatus</tp:taxon-name-part></tp:taxon-name></italic>. This specimen was also illustrated in Gnezdilov et al. (2014a: fig. 27).</p></tp:treatment-sec><tp:treatment-sec sec-type="Biology"><title>Biology.</title><p>The specimens were found sitting on leaves (smooth, not hairy) and small branches of lower vegetation and bushes along a forest trail, from which they were collected mostly by sweeping, at altitudes from 1300 to 1400 m a.s.l. (Fig. <xref ref-type="fig" rid="F8">8</xref>).</p></tp:treatment-sec><tp:treatment-sec><!--Section generated to contain objects referenced in tp:taxon-treatment.--><fig id="F4" position="float" orientation="portrait"><object-id xmlns:xlink="http://www.w3.org/1999/xlink" content-type="doi" xlink:type="simple">10.3897/zookeys.1273.170785.figure4</object-id><object-id xmlns:xlink="http://www.w3.org/1999/xlink" content-type="arpha" xlink:type="simple">412D51DD-42DB-5D94-8006-C886D1DD1259</object-id><label>Figure 4.</label><caption><p><bold>A–H</bold>. <italic><tp:taxon-name><tp:taxon-name-part taxon-name-part-type="genus" reg="Dactylissus">Dactylissus</tp:taxon-name-part> <tp:taxon-name-part taxon-name-part-type="species" reg="sinuatus">sinuatus</tp:taxon-name-part></tp:taxon-name></italic> Constant &amp; Pham, sp. nov., holotype ♂ (<named-content xmlns:xlink="http://www.w3.org/1999/xlink" content-type="dwc:institutional_code" xlink:title="Vietnam National Museum of Nature" xlink:href="https://scientific-collections.gbif.org/institution/7caa765a-c077-48ae-9541-ece1b90a15bc" xlink:type="simple">VNMN</named-content>). <bold>A–D</bold>. Periandrium; <bold>A</bold>. Dorsal; <bold>B</bold>. Posteroventral; <bold>C</bold>. Left lateral; <bold>D</bold>. Posterolateral; <bold>E–H</bold>. Aedeagus sensu stricto; <bold>E</bold>. Dorsal; <bold>F</bold>. Posteroventral; <bold>G</bold>. Left lateral; <bold>H</bold>. Posterolateral. <bold>I–Q</bold>. <italic><tp:taxon-name><tp:taxon-name-part taxon-name-part-type="genus" reg="Dactylissus">D.</tp:taxon-name-part> <tp:taxon-name-part taxon-name-part-type="species" reg="armillarius">armillarius</tp:taxon-name-part></tp:taxon-name></italic> ♂ (<named-content xmlns:xlink="http://www.w3.org/1999/xlink" content-type="dwc:institutional_code" xlink:title="Royal Belgian Institute of Natural Sciences" xlink:href="https://scientific-collections.gbif.org/institution/c2bfdeef-9c03-435e-8465-c483dadd6995" xlink:type="simple">RBINS</named-content>). <bold>I–L</bold>. Periandrium; <bold>I</bold>. Dorsal; <bold>J</bold>. Posteroventral; <bold>K</bold>. Left lateral; <bold>L</bold>. Posterolateral; <bold>M–Q</bold>. Aedeagus sensu stricto; <bold>M</bold>. Dorsal; <bold>N</bold>. Posteroventral; <bold>O</bold>. Left lateral; <bold>P</bold>. Posterolateral; <bold>Q</bold>. Ventral.</p></caption><graphic xmlns:xlink="http://www.w3.org/1999/xlink" xlink:href="zookeys-1273-043_article-170785__-g004.jpg" id="oo_1562877.jpg" position="float" orientation="portrait" xlink:type="simple"><uri content-type="original_file" xlink:type="simple">https://binary.pensoft.net/fig/1562877</uri></graphic></fig><fig id="F6" position="float" orientation="portrait"><object-id xmlns:xlink="http://www.w3.org/1999/xlink" content-type="doi" xlink:type="simple">10.3897/zookeys.1273.170785.figure6</object-id><object-id xmlns:xlink="http://www.w3.org/1999/xlink" content-type="arpha" xlink:type="simple">561C8AE4-FA3D-5632-AEB4-4FF0BE9A0E96</object-id><label>Figure 6.</label><caption><p><bold>A</bold>. Habitat of <italic><tp:taxon-name><tp:taxon-name-part taxon-name-part-type="genus" reg="Dactylissus">Dactylissus</tp:taxon-name-part> <tp:taxon-name-part taxon-name-part-type="species" reg="sinuatus">sinuatus</tp:taxon-name-part></tp:taxon-name></italic> Constant &amp; Pham, sp. nov. in Hon Ba Nature Reserve, 11 Oct. 2024; <bold>B</bold>. Distribution map of the species of <italic><tp:taxon-name><tp:taxon-name-part taxon-name-part-type="genus" reg="Dactylissus">Dactylissus</tp:taxon-name-part></tp:taxon-name></italic> Gnezdilov &amp; Bourgoin, 2014.</p></caption><graphic xmlns:xlink="http://www.w3.org/1999/xlink" xlink:href="zookeys-1273-043_article-170785__-g006.jpg" id="oo_1562879.jpg" position="float" orientation="portrait" xlink:type="simple"><uri content-type="original_file" xlink:type="simple">https://binary.pensoft.net/fig/1562879</uri></graphic></fig><fig id="F7" position="float" orientation="portrait"><object-id xmlns:xlink="http://www.w3.org/1999/xlink" content-type="doi" xlink:type="simple">10.3897/zookeys.1273.170785.figure7</object-id><object-id xmlns:xlink="http://www.w3.org/1999/xlink" content-type="arpha" xlink:type="simple">F5DB6CBC-8A85-52D8-BD73-C07A4309D4D7</object-id><label>Figure 7.</label><caption><p><italic><tp:taxon-name><tp:taxon-name-part taxon-name-part-type="genus" reg="Dactylissus">Dactylissus</tp:taxon-name-part> <tp:taxon-name-part taxon-name-part-type="species" reg="armillarius">armillarius</tp:taxon-name-part></tp:taxon-name></italic> Gnezdilov &amp; Soulier-Perkins, 2014, ♂ (<named-content xmlns:xlink="http://www.w3.org/1999/xlink" content-type="dwc:institutional_code" xlink:title="Royal Belgian Institute of Natural Sciences" xlink:href="https://scientific-collections.gbif.org/institution/c2bfdeef-9c03-435e-8465-c483dadd6995" xlink:type="simple">RBINS</named-content>). <bold>A</bold>. Habitus, dorsal; <bold>B</bold>. Habitus, ventral; <bold>C</bold>. Habitus, lateral; <bold>D</bold>. Hind wing; <bold>E</bold>. Habitus, anterolateral view.</p></caption><graphic xmlns:xlink="http://www.w3.org/1999/xlink" xlink:href="zookeys-1273-043_article-170785__-g007.jpg" id="oo_1562880.jpg" position="float" orientation="portrait" xlink:type="simple"><uri content-type="original_file" xlink:type="simple">https://binary.pensoft.net/fig/1562880</uri></graphic></fig><fig id="F8" position="float" orientation="portrait"><object-id xmlns:xlink="http://www.w3.org/1999/xlink" content-type="doi" xlink:type="simple">10.3897/zookeys.1273.170785.figure8</object-id><object-id xmlns:xlink="http://www.w3.org/1999/xlink" content-type="arpha" xlink:type="simple">B51A8D3B-2861-5CDD-A4D6-B2B4E36A9CE9</object-id><label>Figure 8.</label><caption><p><italic><tp:taxon-name><tp:taxon-name-part taxon-name-part-type="genus" reg="Dactylissus">Dactylissus</tp:taxon-name-part> <tp:taxon-name-part taxon-name-part-type="species" reg="armillarius">armillarius</tp:taxon-name-part></tp:taxon-name></italic> Gnezdilov &amp; Soulier-Perkins, 2014. <bold>A–F</bold>. Live specimens in Hon Ba Nature Reserve, 11 Jul. 2025; <bold>G</bold>. Habitat in Hon Ba Nature Reserve, 1400 m, 11 Jul. 2025.</p></caption><graphic xmlns:xlink="http://www.w3.org/1999/xlink" xlink:href="zookeys-1273-043_article-170785__-g008.jpg" id="oo_1562881.jpg" position="float" orientation="portrait" xlink:type="simple"><uri content-type="original_file" xlink:type="simple">https://binary.pensoft.net/fig/1562881</uri></graphic></fig></tp:treatment-sec><ref-list><ref id="B14"><mixed-citation xmlns:xlink="http://www.w3.org/1999/xlink" xlink:type="simple">Gnezdilov VM, Bourgoin T, Soulier-Perkins A (2014a) Vietnamese <tp:taxon-name><tp:taxon-name-part taxon-name-part-type="family">Issidae</tp:taxon-name-part></tp:taxon-name> (<tp:taxon-name><tp:taxon-name-part taxon-name-part-type="order">Hemiptera</tp:taxon-name-part></tp:taxon-name>, <tp:taxon-name><tp:taxon-name-part taxon-name-part-type="superfamily">Fulgoroidea</tp:taxon-name-part></tp:taxon-name>): New taxa, new records and new distribution data. Zootaxa 3847(1): 80–96. <ext-link xlink:href="10.11646/zootaxa.3847.1.4" ext-link-type="doi" xlink:type="simple">https://doi.org/10.11646/zootaxa.3847.1.4</ext-link></mixed-citation></ref></ref-list></tp:taxon-treatment>
