# Supplementary material for: Sarimini from Vietnam: first record of the genus Tetrichina with a new species, and a new species of Dactylissus (Hemiptera, Fulgoromorpha, Issidae)
Source: Zookeys. 2026 Mar 17;1273:43–68. doi: 10.3897/zookeys.1273.170785 (PMC13014134; doi:10.3897/zookeys.1273.170785)
Supplement: XML Treatment for Tetrichina [file zookeys.1273.170785-treatment5.xml]

<!DOCTYPE tp:taxon-treatment
  PUBLIC "-//TaxonX//DTD Taxonomic Treatment Publishing DTD v0 20100105//EN" "tax-treatment-NSO.dtd">
<tp:taxon-treatment xmlns:tp="http://www.plazi.org/taxpub"><tp:treatment-meta><kwd-group><label>Taxon classification</label><kwd>
              <named-content content-type="kingdom">Animalia</named-content>
            </kwd><kwd>
              <named-content content-type="order">Hemiptera</named-content>
            </kwd><kwd>
              <named-content content-type="family">Issidae</named-content>
            </kwd></kwd-group><mixed-citation publication-type="journal"><person-group><name><surname>Constant</surname><given-names>Jérôme</given-names></name><name><surname>Pham</surname><given-names>Thai-Hong</given-names></name><name><surname>Truong</surname><given-names>Tuong Cat Thi</given-names></name><name><surname>Nguyen</surname><given-names>Hoai Thu Thi</given-names></name></person-group><article-title><tp:taxon-name><tp:taxon-name-part taxon-name-part-type="tribe" reg="Sarimini">Sarimini</tp:taxon-name-part></tp:taxon-name> from Vietnam: first record of the genus <italic><tp:taxon-name><tp:taxon-name-part taxon-name-part-type="genus" reg="Tetrichina">Tetrichina</tp:taxon-name-part></tp:taxon-name></italic> with a new species, and a new species of <italic><tp:taxon-name><tp:taxon-name-part taxon-name-part-type="genus" reg="Dactylissus">Dactylissus</tp:taxon-name-part></tp:taxon-name></italic> (<tp:taxon-name><tp:taxon-name-part taxon-name-part-type="order" reg="Hemiptera">Hemiptera</tp:taxon-name-part></tp:taxon-name>, <tp:taxon-name><tp:taxon-name-part taxon-name-part-type="infraorder" reg="Fulgoromorpha">Fulgoromorpha</tp:taxon-name-part></tp:taxon-name>, <tp:taxon-name><tp:taxon-name-part taxon-name-part-type="family" reg="Issidae">Issidae</tp:taxon-name-part></tp:taxon-name>)</article-title><source>Zookeys</source><day>17</day><month>03</month><year>2026</year><volume>1273</volume><fpage>43</fpage><lpage>68</lpage><pub-id pub-id-type="doi">10.3897/zookeys.1273.170785</pub-id></mixed-citation></tp:treatment-meta><tp:nomenclature><label>Genus</label><tp:taxon-name><object-id xmlns:xlink="http://www.w3.org/1999/xlink" content-type="arpha" xlink:type="simple">44501C19-AEC5-5323-BC06-90AC3191FD49</object-id>
                		<tp:taxon-name-part taxon-name-part-type="genus" reg="Tetrichina">Tetrichina</tp:taxon-name-part>
                	</tp:taxon-name><tp:taxon-authority>Chang &amp; Chen, 2020</tp:taxon-authority><tp:nomenclature-citation-list><tp:nomenclature-citation><tp:taxon-name>
                <tp:taxon-name-part taxon-name-part-type="genus" reg="Tetrichina">Tetrichina</tp:taxon-name-part>
              </tp:taxon-name><comment> Chang &amp; Chen, 2020 in <xref ref-type="bibr" rid="B4">Chang et al. 2020</xref>: 39. Type species by original designation: <tp:taxon-name><tp:taxon-name-part taxon-name-part-type="genus" reg="Tetrichina">Tetrichina</tp:taxon-name-part> <tp:taxon-name-part taxon-name-part-type="species" reg="trihamulata">trihamulata</tp:taxon-name-part></tp:taxon-name> Chang &amp; Chen, 2020.</comment></tp:nomenclature-citation><tp:nomenclature-citation><tp:taxon-name>
                <tp:taxon-name-part taxon-name-part-type="genus" reg="Lunatissus">Lunatissus</tp:taxon-name-part>
              </tp:taxon-name><comment> Meng, Qin &amp; Wang, 2020 in <xref ref-type="bibr" rid="B20">Zhang et al. 2020</xref>: 496. Type species by original designation: <tp:taxon-name><tp:taxon-name-part taxon-name-part-type="genus" reg="Lunatissus">Lunatissus</tp:taxon-name-part> <tp:taxon-name-part taxon-name-part-type="species" reg="brevis">brevis</tp:taxon-name-part></tp:taxon-name> Che, Zhang &amp; Wang, 2020 (synonymised by <xref ref-type="bibr" rid="B12">Gnezdilov 2022</xref>: 48).</comment></tp:nomenclature-citation></tp:nomenclature-citation-list></tp:nomenclature><tp:treatment-sec sec-type="Species included"><title>Species included</title><p><bold>(with distribution)</bold>.</p><p><italic><tp:taxon-name><tp:taxon-name-part taxon-name-part-type="genus" reg="Tetrichina">Tetrichina</tp:taxon-name-part> <tp:taxon-name-part taxon-name-part-type="species" reg="fuscovinclum">fuscovinclum</tp:taxon-name-part></tp:taxon-name></italic> Wang, Zhang &amp; Bourgoin, 2020 (China (Hainan) – <xref ref-type="bibr" rid="B19">Wang et al. 2020</xref>).</p><p>= <italic><tp:taxon-name><tp:taxon-name-part taxon-name-part-type="genus" reg="Lunatissus">Lunatissus</tp:taxon-name-part> <tp:taxon-name-part taxon-name-part-type="species" reg="brevis">brevis</tp:taxon-name-part></tp:taxon-name></italic> Che, Zhang &amp; Wang, 2020 (synonymised by <xref ref-type="bibr" rid="B12">Gnezdilov 2022</xref>: 49).</p><p><italic><tp:taxon-name><tp:taxon-name-part taxon-name-part-type="genus" reg="Tetrichina">Tetrichina</tp:taxon-name-part> <tp:taxon-name-part taxon-name-part-type="species" reg="honbana">honbana</tp:taxon-name-part></tp:taxon-name></italic> Constant &amp; Pham, sp. nov. (southern central Vietnam).</p><p><italic><tp:taxon-name><tp:taxon-name-part taxon-name-part-type="genus" reg="Tetrichina">Tetrichina</tp:taxon-name-part> <tp:taxon-name-part taxon-name-part-type="species" reg="trihamulata">trihamulata</tp:taxon-name-part></tp:taxon-name></italic> Chang &amp; Chen, 2020 (China (Hainan) – <xref ref-type="bibr" rid="B4">Chang et al. 2020</xref>)</p><p>= <italic><tp:taxon-name><tp:taxon-name-part taxon-name-part-type="genus" reg="Lunatissus">Lunatissus</tp:taxon-name-part> <tp:taxon-name-part taxon-name-part-type="species" reg="longus">longus</tp:taxon-name-part></tp:taxon-name></italic> Che, Zhang &amp; Wang, 2020 (synonymised by <xref ref-type="bibr" rid="B12">Gnezdilov 2022</xref>: 49).</p></tp:treatment-sec><ref-list><ref id="B4"><mixed-citation xmlns:xlink="http://www.w3.org/1999/xlink" xlink:type="simple">Chang Z-M, Yang L, Chen X-S (2020) Two new genera with species of the tribe <tp:taxon-name><tp:taxon-name-part taxon-name-part-type="tribe">Sarimini</tp:taxon-name-part></tp:taxon-name> (<tp:taxon-name><tp:taxon-name-part taxon-name-part-type="order">Hemiptera</tp:taxon-name-part></tp:taxon-name>, <tp:taxon-name><tp:taxon-name-part taxon-name-part-type="infraorder">Fulgoromorpha</tp:taxon-name-part></tp:taxon-name>, <tp:taxon-name><tp:taxon-name-part taxon-name-part-type="family">Issidae</tp:taxon-name-part></tp:taxon-name>) from China. ZooKeys 956: 31–47. <ext-link xlink:href="10.3897/zookeys.956.47784" ext-link-type="doi" xlink:type="simple">https://doi.org/10.3897/zookeys.956.47784</ext-link></mixed-citation></ref><ref id="B20"><mixed-citation xmlns:xlink="http://www.w3.org/1999/xlink" xlink:type="simple">Zhang YL, Che YL, Meng R, Wang YL (2020) <tp:taxon-name><tp:taxon-name-part taxon-name-part-type="order">Hemiptera</tp:taxon-name-part></tp:taxon-name>. <tp:taxon-name><tp:taxon-name-part taxon-name-part-type="family">Caliscelidae</tp:taxon-name-part></tp:taxon-name>. <tp:taxon-name><tp:taxon-name-part taxon-name-part-type="family">Issidae</tp:taxon-name-part></tp:taxon-name>. <tp:taxon-name><tp:taxon-name-part taxon-name-part-type="class">Insecta</tp:taxon-name-part></tp:taxon-name>. Fauna Sinica. Vol. 70. Science Press, Beijing, 655 pp [+ 43 photo plates].</mixed-citation></ref><ref id="B12"><mixed-citation xmlns:xlink="http://www.w3.org/1999/xlink" xlink:type="simple">Gnezdilov VM (2022) New synonymies and new combinations for Chinese <tp:taxon-name><tp:taxon-name-part taxon-name-part-type="family">Issidae</tp:taxon-name-part></tp:taxon-name> (<tp:taxon-name><tp:taxon-name-part taxon-name-part-type="order">Hemiptera</tp:taxon-name-part></tp:taxon-name>: <tp:taxon-name><tp:taxon-name-part taxon-name-part-type="suborder">Auchenorrhyncha</tp:taxon-name-part></tp:taxon-name>: <tp:taxon-name><tp:taxon-name-part taxon-name-part-type="superfamily">Fulgoroidea</tp:taxon-name-part></tp:taxon-name>). Acta Zoologica Academiae Scientiarum Hungaricae 68(1): 45–52. <ext-link xlink:href="10.17109/AZH.68.1.45.2022" ext-link-type="doi" xlink:type="simple">https://doi.org/10.17109/AZH.68.1.45.2022</ext-link></mixed-citation></ref><ref id="B19"><mixed-citation xmlns:xlink="http://www.w3.org/1999/xlink" xlink:type="simple">Wang ML, Zhang YL, Bourgoin T (2020) Notes on genera of <tp:taxon-name><tp:taxon-name-part taxon-name-part-type="tribe">Sarimini</tp:taxon-name-part></tp:taxon-name> with description of two new species in the genera <italic><tp:taxon-name><tp:taxon-name-part taxon-name-part-type="genus">Microsarimodes</tp:taxon-name-part></tp:taxon-name></italic> and <italic><tp:taxon-name><tp:taxon-name-part taxon-name-part-type="genus">Tetrichina</tp:taxon-name-part></tp:taxon-name></italic> (<tp:taxon-name><tp:taxon-name-part taxon-name-part-type="order">Hemiptera</tp:taxon-name-part></tp:taxon-name>: <tp:taxon-name><tp:taxon-name-part taxon-name-part-type="infraorder">Fulgoromorpha</tp:taxon-name-part></tp:taxon-name>: <tp:taxon-name><tp:taxon-name-part taxon-name-part-type="family">Issidae</tp:taxon-name-part></tp:taxon-name>). Zootaxa 4858(4): 589–600. <ext-link xlink:href="10.11646/zootaxa.4858.4.7" ext-link-type="doi" xlink:type="simple">https://doi.org/10.11646/zootaxa.4858.4.7</ext-link></mixed-citation></ref></ref-list></tp:taxon-treatment>
