# Supplementary material for: Sarimini from Vietnam: first record of the genus Tetrichina with a new species, and a new species of Dactylissus (Hemiptera, Fulgoromorpha, Issidae)
Source: Zookeys. 2026 Mar 17;1273:43–68. doi: 10.3897/zookeys.1273.170785 (PMC13014134; doi:10.3897/zookeys.1273.170785)
Supplement: XML Treatment for Tetrichina honbana [file zookeys.1273.170785-treatment6.xml]

<!DOCTYPE tp:taxon-treatment
  PUBLIC "-//TaxonX//DTD Taxonomic Treatment Publishing DTD v0 20100105//EN" "tax-treatment-NSO.dtd">
<tp:taxon-treatment xmlns:tp="http://www.plazi.org/taxpub"><tp:treatment-meta><kwd-group><label>Taxon classification</label><kwd>
              <named-content content-type="kingdom">Animalia</named-content>
            </kwd><kwd>
              <named-content content-type="order">Hemiptera</named-content>
            </kwd><kwd>
              <named-content content-type="family">Issidae</named-content>
            </kwd></kwd-group><mixed-citation publication-type="journal"><person-group><name><surname>Constant</surname><given-names>Jérôme</given-names></name><name><surname>Pham</surname><given-names>Thai-Hong</given-names></name><name><surname>Truong</surname><given-names>Tuong Cat Thi</given-names></name><name><surname>Nguyen</surname><given-names>Hoai Thu Thi</given-names></name></person-group><article-title><tp:taxon-name><tp:taxon-name-part taxon-name-part-type="tribe" reg="Sarimini">Sarimini</tp:taxon-name-part></tp:taxon-name> from Vietnam: first record of the genus <italic><tp:taxon-name><tp:taxon-name-part taxon-name-part-type="genus" reg="Tetrichina">Tetrichina</tp:taxon-name-part></tp:taxon-name></italic> with a new species, and a new species of <italic><tp:taxon-name><tp:taxon-name-part taxon-name-part-type="genus" reg="Dactylissus">Dactylissus</tp:taxon-name-part></tp:taxon-name></italic> (<tp:taxon-name><tp:taxon-name-part taxon-name-part-type="order" reg="Hemiptera">Hemiptera</tp:taxon-name-part></tp:taxon-name>, <tp:taxon-name><tp:taxon-name-part taxon-name-part-type="infraorder" reg="Fulgoromorpha">Fulgoromorpha</tp:taxon-name-part></tp:taxon-name>, <tp:taxon-name><tp:taxon-name-part taxon-name-part-type="family" reg="Issidae">Issidae</tp:taxon-name-part></tp:taxon-name>)</article-title><source>Zookeys</source><day>17</day><month>03</month><year>2026</year><volume>1273</volume><fpage>43</fpage><lpage>68</lpage><pub-id pub-id-type="doi">10.3897/zookeys.1273.170785</pub-id></mixed-citation></tp:treatment-meta><tp:nomenclature><tp:taxon-name><object-id xmlns:xlink="http://www.w3.org/1999/xlink" content-type="arpha" xlink:type="simple">CC01AE87-CB16-57DA-A683-00F777350BC0</object-id>
                		<tp:taxon-name-part taxon-name-part-type="genus" reg="Tetrichina">Tetrichina</tp:taxon-name-part> <tp:taxon-name-part taxon-name-part-type="species" reg="honbana">honbana</tp:taxon-name-part>
                	
                		<object-id xmlns:xlink="http://www.w3.org/1999/xlink" content-type="zoobank" xlink:type="simple">https://zoobank.org/7555359B-E3F4-4F43-8423-9A17B0A35C8B</object-id>
                	</tp:taxon-name><tp:taxon-authority>Constant &amp; Pham</tp:taxon-authority><tp:taxon-status xmlns:xlink="http://www.w3.org/1999/xlink" xlink:type="simple">sp. nov.</tp:taxon-status><xref ref-type="fig" rid="F9">Figs 9</xref><xref ref-type="fig" rid="F10">, 10</xref><xref ref-type="fig" rid="F11">, 11</xref><xref ref-type="fig" rid="F12">, 12</xref><xref ref-type="fig" rid="F13">, 13</xref><xref ref-type="fig" rid="F14">, 14</xref><xref ref-type="fig" rid="F15">, 15</xref></tp:nomenclature><tp:treatment-sec sec-type="Type material"><title>Type material.</title><p><bold><italic>Holotype</italic></bold> ♂, <bold>Vietnam</bold> • Khanh Hoa Province, Hon Ba Nature Reserve; <named-content xmlns:xlink="http://www.w3.org/1999/xlink" content-type="dwc:verbatimCoordinates" xlink:type="simple">12°06'46"N, 108°59'52"E</named-content>; 300–800 m a.s.l.; 8–11 Oct. 2024; J. Constant, J. Bresseel, L. Semeraro and Hoai T.T. Nguyen leg.; <named-content xmlns:xlink="http://www.w3.org/1999/xlink" content-type="dwc:institutional_code" xlink:title="Vietnam National Museum of Nature" xlink:href="https://scientific-collections.gbif.org/institution/7caa765a-c077-48ae-9541-ece1b90a15bc" xlink:type="simple">VNMN</named-content>. <bold><italic>Paratypes</italic>, Vietnam</bold> • 3 ♂♂; Khanh Hoa Province, Nui Chua National Park, 3–6 Oct. 2024; <named-content xmlns:xlink="http://www.w3.org/1999/xlink" content-type="dwc:verbatimCoordinates" xlink:type="simple">11°46'28"N 109°11'55"E</named-content>; 50–700 m; J. Constant, J. Bresseel, L. Semeraro, Hoai T.T. Nguyen leg.; <named-content xmlns:xlink="http://www.w3.org/1999/xlink" content-type="dwc:institutional_code" xlink:title="Vietnam National Museum of Nature" xlink:href="https://scientific-collections.gbif.org/institution/7caa765a-c077-48ae-9541-ece1b90a15bc" xlink:type="simple">VNMN</named-content> • 5 ♂♂; same data as for preceding; I.G.: 34893; <named-content xmlns:xlink="http://www.w3.org/1999/xlink" content-type="dwc:institutional_code" xlink:title="Royal Belgian Institute of Natural Sciences" xlink:href="https://scientific-collections.gbif.org/institution/c2bfdeef-9c03-435e-8465-c483dadd6995" xlink:type="simple">RBINS</named-content> • 5 ♂♂, 9 ♀♀; Khanh Hoa Province, Nui Chua National Park; <named-content xmlns:xlink="http://www.w3.org/1999/xlink" content-type="dwc:verbatimCoordinates" xlink:type="simple">11°46'28"N 109°11'55"E</named-content>; 30 Jun.-8 Jul. 2025; 700–1039 m; J. Constant, J. Bresseel, L. Semeraro, Trung Thanh Vu leg.; <named-content xmlns:xlink="http://www.w3.org/1999/xlink" content-type="dwc:institutional_code" xlink:title="Vietnam National Museum of Nature" xlink:href="https://scientific-collections.gbif.org/institution/7caa765a-c077-48ae-9541-ece1b90a15bc" xlink:type="simple">VNMN</named-content> • 5 ♂♂, 10 ♀♀; same data as for preceding; I.G.: 35028; <named-content xmlns:xlink="http://www.w3.org/1999/xlink" content-type="dwc:institutional_code" xlink:title="Royal Belgian Institute of Natural Sciences" xlink:href="https://scientific-collections.gbif.org/institution/c2bfdeef-9c03-435e-8465-c483dadd6995" xlink:type="simple">RBINS</named-content> • 2 ♂♂, 1 ♀; Khanh Hoa Province, Nui Chua National Park; <named-content xmlns:xlink="http://www.w3.org/1999/xlink" content-type="dwc:verbatimCoordinates" xlink:type="simple">11°46'28"N 109°11'55"E</named-content>; 30 Jun.-8 Jul. 2025; 50–700 m; J. Constant, J. Bresseel, L. Semeraro, Trung Thanh Vu leg.; <named-content xmlns:xlink="http://www.w3.org/1999/xlink" content-type="dwc:institutional_code" xlink:title="Vietnam National Museum of Nature" xlink:href="https://scientific-collections.gbif.org/institution/7caa765a-c077-48ae-9541-ece1b90a15bc" xlink:type="simple">VNMN</named-content> • 2 ♂♂, 2 ♀♀; same data as for preceding; I.G.: 35028; <named-content xmlns:xlink="http://www.w3.org/1999/xlink" content-type="dwc:institutional_code" xlink:title="Royal Belgian Institute of Natural Sciences" xlink:href="https://scientific-collections.gbif.org/institution/c2bfdeef-9c03-435e-8465-c483dadd6995" xlink:type="simple">RBINS</named-content> • 2 ♀♀; Binh Thuan Province, Ta Kou Nature Reserve, temples area; <named-content xmlns:xlink="http://www.w3.org/1999/xlink" content-type="dwc:verbatimCoordinates" xlink:type="simple">10°48'50"N 107°53'31"E</named-content>; 400 m; 18 Jul. 2025; J. Constant, L. Semeraro, Trung Thanh Vu leg.; <named-content xmlns:xlink="http://www.w3.org/1999/xlink" content-type="dwc:institutional_code" xlink:title="Vietnam National Museum of Nature" xlink:href="https://scientific-collections.gbif.org/institution/7caa765a-c077-48ae-9541-ece1b90a15bc" xlink:type="simple">VNMN</named-content> • 1 ♂, 1 ♀; same data as for preceding; I.G.: 35028; <named-content xmlns:xlink="http://www.w3.org/1999/xlink" content-type="dwc:institutional_code" xlink:title="Royal Belgian Institute of Natural Sciences" xlink:href="https://scientific-collections.gbif.org/institution/c2bfdeef-9c03-435e-8465-c483dadd6995" xlink:type="simple">RBINS</named-content>.</p><fig id="F9" position="float" orientation="portrait"><object-id xmlns:xlink="http://www.w3.org/1999/xlink" content-type="doi" xlink:type="simple">10.3897/zookeys.1273.170785.figure9</object-id><object-id xmlns:xlink="http://www.w3.org/1999/xlink" content-type="arpha" xlink:type="simple">04500F20-B2BC-5787-A154-83FB9054021F</object-id><label>Figure 9.</label><caption><p><italic><tp:taxon-name><tp:taxon-name-part taxon-name-part-type="genus" reg="Tetrichina">Tetrichina</tp:taxon-name-part> <tp:taxon-name-part taxon-name-part-type="species" reg="honbana">honbana</tp:taxon-name-part></tp:taxon-name></italic> Constant &amp; Pham, sp. nov., holotype ♂ (<named-content xmlns:xlink="http://www.w3.org/1999/xlink" content-type="dwc:institutional_code" xlink:title="Vietnam National Museum of Nature" xlink:href="https://scientific-collections.gbif.org/institution/7caa765a-c077-48ae-9541-ece1b90a15bc" xlink:type="simple">VNMN</named-content>). <bold>A</bold>. Habitus, dorsal; <bold>B</bold>. Habitus, ventral; <bold>C</bold>. Habitus, lateral; <bold>D</bold>. Metatibia and metatarsus, ventral; <bold>E</bold>. Distal portion of metatibia and metatarsus, ventral.</p></caption><graphic xmlns:xlink="http://www.w3.org/1999/xlink" xlink:href="zookeys-1273-043_article-170785__-g009.jpg" id="oo_1562882.jpg" position="float" orientation="portrait" xlink:type="simple"><uri content-type="original_file" xlink:type="simple">https://binary.pensoft.net/fig/1562882</uri></graphic></fig><fig id="F10" position="float" orientation="portrait"><object-id xmlns:xlink="http://www.w3.org/1999/xlink" content-type="doi" xlink:type="simple">10.3897/zookeys.1273.170785.figure10</object-id><object-id xmlns:xlink="http://www.w3.org/1999/xlink" content-type="arpha" xlink:type="simple">0C109E06-B658-5A9C-9651-CF0C545C36B5</object-id><label>Figure 10.</label><caption><p><italic><tp:taxon-name><tp:taxon-name-part taxon-name-part-type="genus" reg="Tetrichina">Tetrichina</tp:taxon-name-part> <tp:taxon-name-part taxon-name-part-type="species" reg="honbana">honbana</tp:taxon-name-part></tp:taxon-name></italic> Constant &amp; Pham, sp. nov., holotype ♂ (<named-content xmlns:xlink="http://www.w3.org/1999/xlink" content-type="dwc:institutional_code" xlink:title="Vietnam National Museum of Nature" xlink:href="https://scientific-collections.gbif.org/institution/7caa765a-c077-48ae-9541-ece1b90a15bc" xlink:type="simple">VNMN</named-content>). <bold>A</bold>. Head and thorax, dorsal; <bold>B</bold>. Frons, perpendicular; <bold>C</bold>. Head and thorax, lateral; <bold>D</bold>. Head and thorax, anterolateral; <bold>E</bold>. Right hind wing.</p></caption><graphic xmlns:xlink="http://www.w3.org/1999/xlink" xlink:href="zookeys-1273-043_article-170785__-g010.jpg" id="oo_1562883.jpg" position="float" orientation="portrait" xlink:type="simple"><uri content-type="original_file" xlink:type="simple">https://binary.pensoft.net/fig/1562883</uri></graphic></fig><fig id="F11" position="float" orientation="portrait"><object-id xmlns:xlink="http://www.w3.org/1999/xlink" content-type="doi" xlink:type="simple">10.3897/zookeys.1273.170785.figure11</object-id><object-id xmlns:xlink="http://www.w3.org/1999/xlink" content-type="arpha" xlink:type="simple">D175B913-A75C-5BD2-8293-35D142501C0B</object-id><label>Figure 11.</label><caption><p><italic><tp:taxon-name><tp:taxon-name-part taxon-name-part-type="genus" reg="Tetrichina">Tetrichina</tp:taxon-name-part> <tp:taxon-name-part taxon-name-part-type="species" reg="honbana">honbana</tp:taxon-name-part></tp:taxon-name></italic> Constant &amp; Pham, sp. nov., holotype ♂ (<named-content xmlns:xlink="http://www.w3.org/1999/xlink" content-type="dwc:institutional_code" xlink:title="Vietnam National Museum of Nature" xlink:href="https://scientific-collections.gbif.org/institution/7caa765a-c077-48ae-9541-ece1b90a15bc" xlink:type="simple">VNMN</named-content>), terminalia. <bold>A–D</bold>. Pygofer, anal tube and gonostyli; <bold>A</bold>. Left lateral; <bold>B</bold>. Caudal; <bold>C</bold>. Dorsal; <bold>D</bold>. Posterolateral. <bold>E–L</bold>. Aedeagus; <bold>E</bold>. Dorsal; <bold>F</bold>. Anterodorsal; <bold>G</bold>. Ventral; <bold>H</bold>. Left lateral; <bold>I</bold>. Left laterodorsal; <bold>J</bold>. Left lateroventral; <bold>K</bold>. Posterolateral; <bold>L</bold>. Posteroventral.</p></caption><graphic xmlns:xlink="http://www.w3.org/1999/xlink" xlink:href="zookeys-1273-043_article-170785__-g011.jpg" id="oo_1562884.jpg" position="float" orientation="portrait" xlink:type="simple"><uri content-type="original_file" xlink:type="simple">https://binary.pensoft.net/fig/1562884</uri></graphic></fig><fig id="F12" position="float" orientation="portrait"><object-id xmlns:xlink="http://www.w3.org/1999/xlink" content-type="doi" xlink:type="simple">10.3897/zookeys.1273.170785.figure12</object-id><object-id xmlns:xlink="http://www.w3.org/1999/xlink" content-type="arpha" xlink:type="simple">D0EB65EC-CF9B-5BC9-8254-E7D8D72CA448</object-id><label>Figure 12.</label><caption><p><italic><tp:taxon-name><tp:taxon-name-part taxon-name-part-type="genus" reg="Tetrichina">Tetrichina</tp:taxon-name-part> <tp:taxon-name-part taxon-name-part-type="species" reg="honbana">honbana</tp:taxon-name-part></tp:taxon-name></italic> Constant &amp; Pham, sp. nov., holotype ♂ (<named-content xmlns:xlink="http://www.w3.org/1999/xlink" content-type="dwc:institutional_code" xlink:title="Vietnam National Museum of Nature" xlink:href="https://scientific-collections.gbif.org/institution/7caa765a-c077-48ae-9541-ece1b90a15bc" xlink:type="simple">VNMN</named-content>). <bold>A–D</bold>. Periandrium; <bold>A</bold>. Dorsal; <bold>B</bold>. Posteroventral; <bold>C</bold>. Left lateral; <bold>D</bold>. Posterolateral. <bold>E–G</bold>. Aedeagus sensu stricto; <bold>E</bold>. Dorsal; <bold>F</bold>. Posteroventral; <bold>G</bold>. Left lateral; <bold>H</bold>. Posterolateral.</p></caption><graphic xmlns:xlink="http://www.w3.org/1999/xlink" xlink:href="zookeys-1273-043_article-170785__-g012.jpg" id="oo_1562885.jpg" position="float" orientation="portrait" xlink:type="simple"><uri content-type="original_file" xlink:type="simple">https://binary.pensoft.net/fig/1562885</uri></graphic></fig><fig id="F13" position="float" orientation="portrait"><object-id xmlns:xlink="http://www.w3.org/1999/xlink" content-type="doi" xlink:type="simple">10.3897/zookeys.1273.170785.figure13</object-id><object-id xmlns:xlink="http://www.w3.org/1999/xlink" content-type="arpha" xlink:type="simple">A2FFD860-54DE-5ED0-AADF-60EC502C493D</object-id><label>Figure 13.</label><caption><p><italic><tp:taxon-name><tp:taxon-name-part taxon-name-part-type="genus" reg="Tetrichina">Tetrichina</tp:taxon-name-part> <tp:taxon-name-part taxon-name-part-type="species" reg="honbana">honbana</tp:taxon-name-part></tp:taxon-name></italic> Constant &amp; Pham, sp. nov., live specimens. <bold>A–D</bold>. In Hon Ba Nature Reserve, 10 Oct. 2024; <bold>E–H</bold>. In Nui Chua National Park, 4 Oct. 2024.</p></caption><graphic xmlns:xlink="http://www.w3.org/1999/xlink" xlink:href="zookeys-1273-043_article-170785__-g013.jpg" id="oo_1562886.jpg" position="float" orientation="portrait" xlink:type="simple"><uri content-type="original_file" xlink:type="simple">https://binary.pensoft.net/fig/1562886</uri></graphic></fig><fig id="F14" position="float" orientation="portrait"><object-id xmlns:xlink="http://www.w3.org/1999/xlink" content-type="doi" xlink:type="simple">10.3897/zookeys.1273.170785.figure14</object-id><object-id xmlns:xlink="http://www.w3.org/1999/xlink" content-type="arpha" xlink:type="simple">B3D07D94-FFE8-54CE-8973-DF81094A8612</object-id><label>Figure 14.</label><caption><p>Habitat of <italic><tp:taxon-name><tp:taxon-name-part taxon-name-part-type="genus" reg="Tetrichina">Tetrichina</tp:taxon-name-part> <tp:taxon-name-part taxon-name-part-type="species" reg="honbana">honbana</tp:taxon-name-part></tp:taxon-name></italic> Constant &amp; Pham, sp. nov. <bold>A</bold>. In Hon Ba Nature Reserve, 9 Oct. 2024; <bold>B</bold>. In Nui Chua National Park, 4 Oct. 2024.</p></caption><graphic xmlns:xlink="http://www.w3.org/1999/xlink" xlink:href="zookeys-1273-043_article-170785__-g014.jpg" id="oo_1562887.jpg" position="float" orientation="portrait" xlink:type="simple"><uri content-type="original_file" xlink:type="simple">https://binary.pensoft.net/fig/1562887</uri></graphic></fig><fig id="F15" position="float" orientation="portrait"><object-id xmlns:xlink="http://www.w3.org/1999/xlink" content-type="doi" xlink:type="simple">10.3897/zookeys.1273.170785.figure15</object-id><object-id xmlns:xlink="http://www.w3.org/1999/xlink" content-type="arpha" xlink:type="simple">30E7B502-E923-54B4-AD51-A345D888CFE2</object-id><label>Figure 15.</label><caption><p>Distribution map of the species of the genus <italic><tp:taxon-name><tp:taxon-name-part taxon-name-part-type="genus" reg="Tetrichina">Tetrichina</tp:taxon-name-part></tp:taxon-name></italic> Chang &amp; Chen, 2020.</p></caption><graphic xmlns:xlink="http://www.w3.org/1999/xlink" xlink:href="zookeys-1273-043_article-170785__-g015.jpg" id="oo_1562888.jpg" position="float" orientation="portrait" xlink:type="simple"><uri content-type="original_file" xlink:type="simple">https://binary.pensoft.net/fig/1562888</uri></graphic></fig></tp:treatment-sec><tp:treatment-sec sec-type="Diagnosis"><title>Diagnosis.</title><p><italic><tp:taxon-name><tp:taxon-name-part taxon-name-part-type="genus" reg="Tetrichina">Tetrichina</tp:taxon-name-part> <tp:taxon-name-part taxon-name-part-type="species" reg="honbana">honbana</tp:taxon-name-part></tp:taxon-name></italic> Constant &amp; Pham, sp. nov. is externally closest to <italic><tp:taxon-name><tp:taxon-name-part taxon-name-part-type="genus" reg="Tetrichina">T.</tp:taxon-name-part> <tp:taxon-name-part taxon-name-part-type="species" reg="fuscovinclum">fuscovinclum</tp:taxon-name-part></tp:taxon-name></italic> Wang, Zhang &amp; Bourgoin, 2020 (see illustrations in <xref ref-type="bibr" rid="B19">Wang et al. 2020</xref>: figs 10–18) and <italic><tp:taxon-name><tp:taxon-name-part taxon-name-part-type="genus" reg="Tetrichina">T.</tp:taxon-name-part> <tp:taxon-name-part taxon-name-part-type="species" reg="trihamulata">trihamulata</tp:taxon-name-part></tp:taxon-name></italic> Chang &amp; Chen, 2020 (see illustrations in <xref ref-type="bibr" rid="B4">Chang et al. 2020</xref>: figs 28–39) but it shows a much shorter lateroventral process of the aedeagus not surpassing midlength of the aedeagus (reaching base of aedeagus in <italic><tp:taxon-name><tp:taxon-name-part taxon-name-part-type="genus" reg="Tetrichina">T.</tp:taxon-name-part> <tp:taxon-name-part taxon-name-part-type="species" reg="fuscovinclum">fuscovinclum</tp:taxon-name-part></tp:taxon-name></italic> and <italic><tp:taxon-name><tp:taxon-name-part taxon-name-part-type="genus" reg="Tetrichina">T.</tp:taxon-name-part> <tp:taxon-name-part taxon-name-part-type="species" reg="trihamulata">trihamulata</tp:taxon-name-part></tp:taxon-name></italic>), a more slender and elongate neck of the capitulum than in both other species, and a spine-shaped anterior projection of the laterodorsal process of the dorsal lobe of the periandrium (anterior projection strongly hooked dorsad in both other species [= ‘bidirectional hooked process’ or ‘paired lunate processes’ auctt.]).</p></tp:treatment-sec><tp:treatment-sec sec-type="Description"><title>Description.</title><p><bold><italic>Measurements and ratios</italic></bold>: <abbrev xmlns:xlink="http://www.w3.org/1999/xlink" xlink:title="total length" xlink:type="simple">LT</abbrev>: ♂ (<italic>n</italic> = 9): 4.9 mm (4.7–5.4); ♀ (n = 10): 5.4 (5.2–5.7) <abbrev xmlns:xlink="http://www.w3.org/1999/xlink" xlink:title="total length" xlink:type="simple">LT</abbrev>/<abbrev xmlns:xlink="http://www.w3.org/1999/xlink" xlink:title="maximum breadth of the body" xlink:type="simple">BB</abbrev> = 1.6; <abbrev xmlns:xlink="http://www.w3.org/1999/xlink" xlink:title="length of the tegmen" xlink:type="simple">LTg</abbrev>/<abbrev xmlns:xlink="http://www.w3.org/1999/xlink" xlink:title="maximum breadth of the tegmen" xlink:type="simple">BTg</abbrev> = 2.0; <abbrev xmlns:xlink="http://www.w3.org/1999/xlink" xlink:title="maximum length of the hind wing" xlink:type="simple">LW</abbrev>/<abbrev xmlns:xlink="http://www.w3.org/1999/xlink" xlink:title="maximum breadth of the hind wing" xlink:type="simple">BW</abbrev> = 1.3; <abbrev xmlns:xlink="http://www.w3.org/1999/xlink" xlink:title="length of the vertex at median line" xlink:type="simple">LV</abbrev>/<abbrev xmlns:xlink="http://www.w3.org/1999/xlink" xlink:title="maximum breadth of the vertex" xlink:type="simple">BV</abbrev> = 0.6; <abbrev xmlns:xlink="http://www.w3.org/1999/xlink" xlink:title="length of the frons at median line" xlink:type="simple">LF</abbrev>/<abbrev xmlns:xlink="http://www.w3.org/1999/xlink" xlink:title="maximum breadth of the frons" xlink:type="simple">BF</abbrev> = 1.0.</p><p><bold><italic>Head</italic></bold> (Figs <xref ref-type="fig" rid="F9">9A–C</xref>, <xref ref-type="fig" rid="F10">10A–D</xref>). Vertex brown to dark brown in anterior portion and paler, olivaceous in posterior portion, with distinct median carina; ~ 1.6 × as broad as long in midline, distinctly constricted in middle; disc concave; anterior margin weakly projecting anteriad in obtuse angle in middle; posterior margin rather deeply, angularly concave; all margins distinctly raised. Frons variegated olivaceous and brown, moderately convex, smooth (somewhat hairy – short hairs); peridiscal carina distinct in dorsal portion, becoming obsolete towards the ventral; numerous yellowish olivaceous spots between peridiscal carina and lateral and dorsal margins of frons (background darker in upper portion); median carina distinct and complete, extending to base of clypeus; in perpendicular view, dorsal margin concave and lateral margins distinctly sinuate. Genae variegated yellowish olivaceous to brown (slightly paler than frons and vertex) with anteroventral angle weakly projecting anteriad. Clypeus subtriangular, convex, smooth, carinate in middle in basal portion; anteclypeus mostly yellowish olivaceous, sides of anteclypeus and postclypeus blackish brown. Labium olivaceous with last segment longer than broad, shorter than penultimate. Antennae with scape short, ring-shaped, yellowish, and pedicel subcylindrical, yellowish with basal third blackish brown.</p><p><bold><italic>Thorax</italic></bold> (Figs <xref ref-type="fig" rid="F9">9A</xref>, <xref ref-type="fig" rid="F9">9C</xref>, <xref ref-type="fig" rid="F9">9D</xref>, <xref ref-type="fig" rid="F10">10A–D</xref>). Pronotum brown with wide yellowish olivaceous transverse band in anterior third; ~ 0.7 × as long as mesonotum in midline; anterior margin carinate, distinctly, angularly protruding anteriorly between eyes; posterior margin weakly curved; no distinct median carina but with impressed point on each side of median line; paradiscal fields very narrow behind eye; paranotal lobes broad, yellowish olivaceous with external margin more or less broadly brown, with distinct black marking under eye, behind antenna and with posteroventral angle rounded. Mesonotum yellowish olivaceous with weak but distinct median carina and obsolete sublateral (peridiscal) carinae; smooth, slightly depressed before scutellum. Tegulae olivaceous brown.</p><p><bold><italic>Tegmina</italic></bold> (Figs <xref ref-type="fig" rid="F9">9A–C</xref>, <xref ref-type="fig" rid="F13">13</xref>). Variegated olivaceous brown, with dark brown marking on clavus, along both sides of Pcu vein, up to ~ 2/3 of clavus; in live specimen, often weakly covered in yellowish waxy (powdery) secretion; veins usually paler than background, main veins elevated, and cross-veins weakly raised and often paler, forming dense reticulum; distinctly convex, and ~ 1.3 × as long as wide in dorsal view when taken together; moderate lateral hump including vein ScP+RA around basal 1/3; moderate but distinct, yellowish epipleuron; clavus closed, reaching 4/5 of tegmen length. Venation: ScP+R rather short; ScP+RA curved in basal portion, reaching costal margin around 4/5 of tegmen length; RP unforked, reaching apical margin; first fork of MP slightly before midlength of tegmen, MP1 with 2–3 terminales, MP2 with 2 terminales; first fork of CuA around midlength of tegmen; Pcu and A1 fused at ~ 2/3 of clavus length, Pcu+A1 reaching apex of clavus; cross-veins more numerous and more strongly marked along costal margin and in distal half of tegmen.</p><p><bold><italic>Hind wings</italic></bold> (Fig. <xref ref-type="fig" rid="F10">10E</xref>). Well developed, with three distinct lobes (<tp:taxon-name><tp:taxon-name-part taxon-name-part-type="tribe" reg="Sarimini">Sarimini</tp:taxon-name-part></tp:taxon-name> type) more or less equal in width; mostly translucent brown. Venation: ScP+R and CuA furcate; MP simple, straight to nodal line, then upcurved; second branch of CuA fused distally with CuP; Pcu and A1 fused on basal half, Pcu unforked and A2 simple; one transverse vein between second branch of ScP+R and MP, and between MP and first branch of CuA.</p><p><bold><italic>Legs</italic></bold> (Fig. <xref ref-type="fig" rid="F9">9A–E</xref>). Yellowish olivaceous, generally paler than tegmina; distal portion of pro- and mesotibiae darkened; all spines of posterior legs black apically. Anterior and median legs slightly flattened dorsoventrally, tibiae more slender than corresponding femora; posteroventral margin of pro- and mesofemora with row of minute teeth; pro- and mesotarsi rather elongate. Metatibiae with two lateral spines in distal portion, and eight apical spines. Metatarsi rather short with first segment shorter than combined length of remaining segments. First metatarsomere with two latero-apical and 9 intermediate, smaller spines arranged in arc. Metatibiotarsal formula: (2) 8 / 11 / 2.</p><p><bold><italic>Abdomen</italic></bold> (Fig. <xref ref-type="fig" rid="F9">9B</xref>). Yellowish olivaceous with weak darker band in middle.</p><p><bold><italic>Terminalia</italic></bold> ♂ (Figs <xref ref-type="fig" rid="F11">11</xref>, <xref ref-type="fig" rid="F12">12</xref>). Pygofer (Fig. <xref ref-type="fig" rid="F11">11A–D</xref>, <italic>Py</italic>) rather massive, ~ 2.5 × as high as long at midheight in lateral view; in lateral view, posterior margin broadly rounded, and dorsal margin rounded; in caudal view suboval, 1.5 × as high as wide; dorsally deeply notched. Gonostyli (Fig. <xref ref-type="fig" rid="F11">11A–D</xref>, <italic>G</italic>) rather large, moderately convex, with anterodorsal margin more or less vertical up to strongly, abruptly sinuate (back-curved) base of capitulum; ventral margin nearly straight (weakly concave) along most of length; posterior margin distinctly rounded in lateral view and moderately oblique towards base of capitulum; distinctly bisinuate in caudal view (including capitulum); capitulum (Fig. <xref ref-type="fig" rid="F11">11A–D</xref>, <italic>ca</italic>) with extremely elongate, sinuate neck, strongly projecting anterodorsad in lateral view with shortly pointed apex and with basilateral laminate process projecting lateroventrad, in caudal view curved mesad in distal portion, and with basilateral laminate process directed lateroventrad, forming a short hook. Anal tube (Fig. <xref ref-type="fig" rid="F11">11A–D</xref>, <italic>An</italic>) elongate, dorsoventrally flattened, and sublanceolate, with lateral margins downcurved beyond anal opening (latter in basal third), rather elongate, ~ 2.0 × as long as wide in dorsal view, more or less evenly narrowing along distal 1/3 towards rounded apex; in lateral view abruptly but rather moderately narrowing at anal opening, then more or less straight with lateral margins expanding in a moderate lobe (widest around 3/4 of anal tube length). Aedeagus (Figs <xref ref-type="fig" rid="F11">11E–L</xref>, <xref ref-type="fig" rid="F12">12</xref>, <italic>ae</italic>) symmetrical, moderately curved posterodorsad in lateral view. Ventral lobe of periandrium (Figs <xref ref-type="fig" rid="F11">11E–L</xref>, <xref ref-type="fig" rid="F12">12A–D</xref>, <italic>vl</italic>) laminate, laterally produced in rather large upcurved lobe around midlength, then constricted before spatulate distal portion (distinctly narrower than portion with lateral lobes), and with apical margin rounded; slightly shorter than dorsal lobe. Dorsal lobe of periandrium (Figs <xref ref-type="fig" rid="F11">11E–F</xref>, <xref ref-type="fig" rid="F11">11H</xref>, <xref ref-type="fig" rid="F12">12A–D</xref>, <italic>dl</italic>) more or less parallel-sided on most length, slightly narrowing around midlength, with rounded apical margin; in distal portion, laterodorsal process (Figs <xref ref-type="fig" rid="F11">11E–L</xref>, <xref ref-type="fig" rid="F12">12A–D</xref>, <italic>ldp</italic>) distinctly produced laterally, showing posterior process with apical hook curved cephalodorsad, and moderately elongate, pointed anterior process (spine-shaped) directed laterad and cephaloventrad; basally to laterodorsal process, distinct lobe produced ventrally and incurved, ventrally covered by ventral lobe of periandrium and forming with latter, a furrow around aedeagus s. str. (Figs <xref ref-type="fig" rid="F11">11E–L</xref>, <xref ref-type="fig" rid="F12">12E–H</xref>, <italic>ae</italic>); latter distinctly surpassing dorsal and ventral lobes of periandrium, bifid, each shaft tapering distally to rounded apex; elongate lateroventral processes (Figs <xref ref-type="fig" rid="F11">11E–L</xref>, <xref ref-type="fig" rid="F12">12E–H</xref>, <italic>lvp</italic>) arising subapically, distinctly produced laterally, then curved ventrocephalad (following curvature of aedeagus) and with distal 1/2 curved cephalodorsad, and mesad, tapering to pointed apex, reaching to nearly half length of aedeagus (some minor variation in length and curvature was observed). Connective (Fig. <xref ref-type="fig" rid="F11">11H</xref>, <italic>co</italic>) well developed, corpus connective long, weakly curved in middle portion in lateral view, tectiductus (Fig. <xref ref-type="fig" rid="F11">11H</xref>, <italic>te</italic>) well developed, conical with wide anterior foramen.</p></tp:treatment-sec><tp:treatment-sec sec-type="Etymology"><title>Etymology.</title><p>The species epithet <italic>honbana</italic> refers to Hon Ba Nature Reserve in Khanh Hoa Province, where the holotype of the new species was collected.</p></tp:treatment-sec><tp:treatment-sec sec-type="Biology"><title>Biology.</title><p>The specimens were found sitting on leaves (smooth) and small branches of lower vegetation and bushes (Fig. <xref ref-type="fig" rid="F13">13</xref>) along forest trails, from which they were collected mostly by sweeping, in Hon Ba Nature Reserve along the road, at altitudes from 700 to 800 m a.s.l. (Fig. <xref ref-type="fig" rid="F14">14A</xref>), in Nui Chua National Park, at ~ 300–700 m a.s.l. (Fig. <xref ref-type="fig" rid="F14">14B</xref>), and in Ta Kou Nature Reserve, at ~ 400 m, in the forest around the temples at the summit of the mountain.</p></tp:treatment-sec><tp:treatment-sec sec-type="Distribution"><title>Distribution.</title><p>Vietnam, Khanh Hoa Province: Nui Chua National Park and Hon Ba Nature Reserve; Binh Thuan Province, Ta Kou Nature Reserve (Fig. <xref ref-type="fig" rid="F15">15</xref>).</p></tp:treatment-sec><ref-list><ref id="B19"><mixed-citation xmlns:xlink="http://www.w3.org/1999/xlink" xlink:type="simple">Wang ML, Zhang YL, Bourgoin T (2020) Notes on genera of <tp:taxon-name><tp:taxon-name-part taxon-name-part-type="tribe">Sarimini</tp:taxon-name-part></tp:taxon-name> with description of two new species in the genera <italic><tp:taxon-name><tp:taxon-name-part taxon-name-part-type="genus">Microsarimodes</tp:taxon-name-part></tp:taxon-name></italic> and <italic><tp:taxon-name><tp:taxon-name-part taxon-name-part-type="genus">Tetrichina</tp:taxon-name-part></tp:taxon-name></italic> (<tp:taxon-name><tp:taxon-name-part taxon-name-part-type="order">Hemiptera</tp:taxon-name-part></tp:taxon-name>: <tp:taxon-name><tp:taxon-name-part taxon-name-part-type="infraorder">Fulgoromorpha</tp:taxon-name-part></tp:taxon-name>: <tp:taxon-name><tp:taxon-name-part taxon-name-part-type="family">Issidae</tp:taxon-name-part></tp:taxon-name>). Zootaxa 4858(4): 589–600. <ext-link xlink:href="10.11646/zootaxa.4858.4.7" ext-link-type="doi" xlink:type="simple">https://doi.org/10.11646/zootaxa.4858.4.7</ext-link></mixed-citation></ref><ref id="B4"><mixed-citation xmlns:xlink="http://www.w3.org/1999/xlink" xlink:type="simple">Chang Z-M, Yang L, Chen X-S (2020) Two new genera with species of the tribe <tp:taxon-name><tp:taxon-name-part taxon-name-part-type="tribe">Sarimini</tp:taxon-name-part></tp:taxon-name> (<tp:taxon-name><tp:taxon-name-part taxon-name-part-type="order">Hemiptera</tp:taxon-name-part></tp:taxon-name>, <tp:taxon-name><tp:taxon-name-part taxon-name-part-type="infraorder">Fulgoromorpha</tp:taxon-name-part></tp:taxon-name>, <tp:taxon-name><tp:taxon-name-part taxon-name-part-type="family">Issidae</tp:taxon-name-part></tp:taxon-name>) from China. ZooKeys 956: 31–47. <ext-link xlink:href="10.3897/zookeys.956.47784" ext-link-type="doi" xlink:type="simple">https://doi.org/10.3897/zookeys.956.47784</ext-link></mixed-citation></ref></ref-list></tp:taxon-treatment>
